# Supplementary material for: Discovery of Potential piRNAs from Next Generation Sequences of the Sexually Mature Porcine Testes
Source: PLoS One. 2012 Apr 6;7(4):e34770. doi: 10.1371/journal.pone.0034770 (PMC3321025; doi:10.1371/journal.pone.0034770)
Supplement: Table S1 — The flowing results of data filtration and the distribution of sequenced small RNAs from pig testes. After sequential filtration, the raw data of pig testes library were separated into low and high quality reads. High quality reads with at least 18 nt were differentiated into categories of short sequencing reads, including rRNA, tRNA, snoRNA, fragments of sense and antisense exons and introns of coding genes, repeat sequences in transposable elements, unannotated short sequencing reads and some annotated miRNAs. Novel miRNAs were screened from unannotated sequencing reads.). Small RNAs ≥ 26 nt were used to predict piRNA sequences by online piRNApredictor software (http://59.79.168.90/piRNA/analysis.php). (XLS) [file pone.0034770.s001.xls]

## Sheet: Table S1
Table S1: The flowing results of data filtration and the distribution of sequenced small RNAs from pig testes. After sequential filtration, the raw data of pig testes library were separated into low and high quality reads. High quality reads with at least 18 nt were differentiated into categories of short sequencing reads, including rRNA, tRNA, snoRNA, fragments of sense and antisense exons and i…
Category	total reads	% of total reads	unique reads	% of unique reads	total reads of piRNAs	% of total reads of piRNAs	unique reads of piRNAs	% of unique reads of piRNAs
Raw data	9533729	1
[low quality]	1961666	0.2058
[high quality]	7572063	0.794239
[high quality]	7572063	1
[adaptor'3 null]	171505	0.0226497
[insert null]	32382	0.00427651
[5' adaptor]	126512	0.0167077
[size < 18 nt]	327796	0.0432902
[polyA]	307	4.05438e-05
clean_reads [size >= 18 nt]	6913561	0.913035	1633876
clean_reads [size >= 18 nt]	6913561	1	1633876	1
not match genome	2386303	0.345163	1016056	0.621868
match genome	4527258	0.654837	617820	0.378132
clean_reads [size >= 18 nt]	6913561	1	1633876	1	1781991	1	375195	1
exon_antisense	48663	0.00703877	7329	0.00448565	29505	0.0165573	1458	0.0039
exon_sense	417283	0.0603572	70610	0.0432163	19849	0.0111387	9440	0.0252
intron_antisense	382848	0.0553764	50168	0.0307049	147637	0.0828495	11950	0.0319
intron_sense	375307	0.0542856	52700	0.0322546	62166	0.0348857	11634	0.031
miRNA	237590	0.0343658	792	0.000484737	/	/	\	\
rRNA	789849	0.114246	52745	0.0322821	15832	0.00888444	2378	0.0063
repeat	415717	0.0601307	59466	0.0363957	168781	0.0947148	12678	0.0338
scRNA	15174	0.00219482	398	0.000243593	3362	0.00188665	48	0.0001
snRNA	28138	0.00406997	5536	0.00338826	1039	0.000583056	258	0.0007
snoRNA	6956	0.00100614	2321	0.00142055	537	0.000301348	236	0.0006
srpRNA	2220	0.000321108	780	0.000477392	68	3.81596e-05	41	0.0001
tRNA	136781	0.0197844	40568	0.0248293	24447	0.0137189	7407	0.0197
unannotated small RNAs	4057035	0.586823	1290463	0.789817	1308768	0.734441	317667	0.8467
