# Supplementary material for: Discovery of Potential piRNAs from Next Generation Sequences of the Sexually Mature Porcine Testes
Source: PLoS One. 2012 Apr 6;7(4):e34770. doi: 10.1371/journal.pone.0034770 (PMC3321025; doi:10.1371/journal.pone.0034770)
Supplement: Table S2 — List of transposable elements and the related repeat sequences which generate small RNAs. (XLS) [file pone.0034770.s002.xls]

## Sheet: Table S2
Table S2: List of transposable elements and the related repeat sequences which generate small RNAs.
Name of TEs	Sense reads	Antisense reads	unkown reads	Total reads	Sense unique reads	Antisense unique reads	unknown unique reads	Unique reads
ambi	0	0	943	943	0	0	225	225
DNA/AcHobo	1	3	0	4	1	2	0	3
DNA/Charlie	30	0	0	30	14	0	0	14
DNA/hAT	167	1076		1243	14	23	0	37
DNA/hAT?	1	1	0	2	1	1	0	2
DNA/hAT-Blackjack	14	5	0	19	12	5	0	17
DNA/hAT-Charlie	3198	1665	0	4863	296	334	0	630
DNA/hAT-Tip100	26	1215	0	1241	15	59	0	74
DNA/MER1_type	65	97	0	162	41	48	0	89
DNA/MER2_type	69	74	0	143	42	66	0	108
DNA/MuDR	0	1	0	1	0	1	0	1
DNA/Tc2	2	0	0	2	2	0	0	2
DNA/TcMar	0	1	0	1	0	1	0	1
DNA/TcMar?	9	0	0	9	4	0	0	4
DNA/TcMar-Mariner	7	4	0	11	3	3	0	6
DNA/TcMar-Tc2	1	7	0	8	1	7	0	8
DNA/TcMar-Tigger	180	55	0	235	71	49	0	120
DNA/Tip100	3	13	0	16	2	12	0	14
DNA?	1	0	0	1	1	0	0	1
LINE/CR1	832	456	0	1288	108	113	0	221
LINE/L1	9424	11071	0	20495	2988	3612	0	6600
LINE/L2	63037	56503	0	119540	1550	881	0	2431
LINE/RTE	8	5	0	13	6	5	0	11
LTR/ERV	0	2	0	2	0	2	0	2
LTR/ERV1	546	598	0	1144	165	217	0	382
LTR/ERVL	229	1561	0	1790	179	339	0	518
LTR/ERVL?	1	1	0	2	1	1	0	2
LTR/ERVL-MaLR	11870	3344	0	15214	461	594	0	1055
LTR/Gypsy	62	11	0	73	15	10	0	25
LTR/Gypsy?	206	8	0	214	27	3	0	30
LTR	0	1	0	1	0	1	0	1
RC/Helitron	2	0	0	2	2	0	0	2
RNA	0	25	0	25	0	18	0	18
Satellite/centr	3	0	0	3	3	0	0	3
SINE/Deu	2	0	0	2	2	0	0	2
SINE	0	2	0	2	0	2	0	2
Unknown	37	0	0	37	17	0	0	17
Total	90033	77805	943	168781	6044	6409	225	12678
*ambi (ambiguous) denotes small RNAs overlap with more than one repeat type.
