# Supplementary material for: Discovery of Potential piRNAs from Next Generation Sequences of the Sexually Mature Porcine Testes
Source: PLoS One. 2012 Apr 6;7(4):e34770. doi: 10.1371/journal.pone.0034770 (PMC3321025; doi:10.1371/journal.pone.0034770)
Supplement: Table S3 — Go terms of piRNA-generating genes with the threshold of enrichment score 1. (XLS) [file pone.0034770.s003.xls]

## Sheet: Table S3
Table S3: Go terms of piRNA-generating genes with the threshold of enrichment score 1.
Category	Term	Count	%	PValue	Genes	List Total	Pop Hits	Pop Total	Fold Enrichment	Bonferroni	Benjamini	FDR
Annotation Cluster 1	Enrichment Score: 6.064351389904255
GOTERM_BP_FAT	GO:0006334~nucleosome assembly	11	0.722733	2.17115e-08	ENSSSCT00000001233, ENSSSCT00000018727, ENSSSCT00000001237, ENSSSCT00000001226, ENSSSCT00000001217, ENSSSCT00000001209, ENSSSCT00000001215	169	12	1425	7.72929	9.92209e-06	9.92209e-06	3.08699e-05
GOTERM_BP_FAT	GO:0065004~protein-DNA complex assembly	11	0.722733	2.17115e-08	ENSSSCT00000001233, ENSSSCT00000018727, ENSSSCT00000001237, ENSSSCT00000001226, ENSSSCT00000001217, ENSSSCT00000001209, ENSSSCT00000001215	169	12	1425	7.72929	9.92209e-06	9.92209e-06	3.08699e-05
GOTERM_BP_FAT	GO:0031497~chromatin assembly	11	0.722733	2.17115e-08	ENSSSCT00000001233, ENSSSCT00000018727, ENSSSCT00000001237, ENSSSCT00000001226, ENSSSCT00000001217, ENSSSCT00000001209, ENSSSCT00000001215	169	12	1425	7.72929	9.92209e-06	9.92209e-06	3.08699e-05
GOTERM_BP_FAT	GO:0034728~nucleosome organization	11	0.722733	2.17115e-08	ENSSSCT00000001233, ENSSSCT00000018727, ENSSSCT00000001237, ENSSSCT00000001226, ENSSSCT00000001217, ENSSSCT00000001209, ENSSSCT00000001215	169	12	1425	7.72929	9.92209e-06	9.92209e-06	3.08699e-05
GOTERM_BP_FAT	GO:0034622~cellular macromolecular complex assembly	13	0.854139	1.19967e-07	ENSSSCT00000001233, ENSSSCT00000018727, ENSSSCT00000001237, ENSSSCT00000001479, ENSSSCT00000001226, ENSSSCT00000001217, ENSSSCT00000001209, ENSSSCT00000001215	169	19	1425	5.76923	5.48235e-05	2.74121e-05	0.000170572
GOTERM_BP_FAT	GO:0006323~DNA packaging	11	0.722733	2.65878e-07	ENSSSCT00000001233, ENSSSCT00000018727, ENSSSCT00000001237, ENSSSCT00000001226, ENSSSCT00000001217, ENSSSCT00000001209, ENSSSCT00000001215	169	14	1425	6.62511	0.000121499	4.05013e-05	0.000378032
GOTERM_BP_FAT	GO:0006333~chromatin assembly or disassembly	11	0.722733	2.65878e-07	ENSSSCT00000001233, ENSSSCT00000018727, ENSSSCT00000001237, ENSSSCT00000001226, ENSSSCT00000001217, ENSSSCT00000001209, ENSSSCT00000001215	169	14	1425	6.62511	0.000121499	4.05013e-05	0.000378032
GOTERM_BP_FAT	GO:0034621~cellular macromolecular complex subunit organization	13	0.854139	5.645e-07	ENSSSCT00000001233, ENSSSCT00000018727, ENSSSCT00000001237, ENSSSCT00000001479, ENSSSCT00000001226, ENSSSCT00000001217, ENSSSCT00000001209, ENSSSCT00000001215	169	21	1425	5.21978	0.000257943	6.4492e-05	0.000802617
GOTERM_BP_FAT	GO:0065003~macromolecular complex assembly	13	0.854139	6.4997e-06	ENSSSCT00000001233, ENSSSCT00000018727, ENSSSCT00000001237, ENSSSCT00000001479, ENSSSCT00000001226, ENSSSCT00000001217, ENSSSCT00000001209, ENSSSCT00000001215	169	25	1425	4.38462	0.00296596	0.000593898	0.00924104
GOTERM_BP_FAT	GO:0006325~chromatin organization	11	0.722733	1.43846e-05	ENSSSCT00000001233, ENSSSCT00000018727, ENSSSCT00000001237, ENSSSCT00000001226, ENSSSCT00000001217, ENSSSCT00000001209, ENSSSCT00000001215	169	19	1425	4.88166	0.00655224	0.00109503	0.0204504
GOTERM_BP_FAT	GO:0043933~macromolecular complex subunit organization	13	0.854139	1.753e-05	ENSSSCT00000001233, ENSSSCT00000018727, ENSSSCT00000001237, ENSSSCT00000001479, ENSSSCT00000001226, ENSSSCT00000001217, ENSSSCT00000001209, ENSSSCT00000001215	169	27	1425	4.05983	0.00797928	0.00114381	0.0249217
GOTERM_BP_FAT	GO:0051276~chromosome organization	11	0.722733	0.000116315	ENSSSCT00000001233, ENSSSCT00000018727, ENSSSCT00000001237, ENSSSCT00000001226, ENSSSCT00000001217, ENSSSCT00000001209, ENSSSCT00000001215	169	23	1425	4.03267	0.0517707	0.00588914	0.165252
GOTERM_MF_FAT	GO:0003677~DNA binding	31	2.03679	0.000718416	ENSSSCT00000001714, ENSSSCT00000006145, ENSSSCT00000006144, ENSSSCT00000001463, ENSSSCT00000002035, ENSSSCT00000008067, ENSSSCT00000006916, ENSSSCT00000001233, ENSSSCT00000018727, ENSSSCT00000002699, ENSSSCT00000001237, ENSSSCT00000005770, ENSSSCT00000000121, ENSSSCT00000004849, ENSSSCT00000001217, ENSSSCT00000005799, ENSSSCT00000001215, ENSSSCT00000010267, ENSSSCT00000006143, ENSSSCT00000010702,…	178	150	1569	1.82169	0.192785	0.192785	0.954799
Annotation Cluster 2	Enrichment Score: 2.5107311487454
GOTERM_BP_FAT	GO:0022900~electron transport chain	12	0.788436	0.000158089	ENSSSCT00000019679, ENSSSCT00000013375, ENSSSCT00000005381, ENSSSCT00000019664, ENSSSCT00000019677, ENSSSCT00000019682, ENSSSCT00000019660, ENSSSCT00000019673, ENSSSCT00000019687, ENSSSCT00000019686, ENSSSCT00000019670, ENSSSCT00000019689	169	28	1425	3.61369	0.069704	0.00719921	0.224541
GOTERM_BP_FAT	GO:0045333~cellular respiration	10	0.65703	0.000671384	ENSSSCT00000000416, ENSSSCT00000019664, ENSSSCT00000019677, ENSSSCT00000019682, ENSSSCT00000002639, ENSSSCT00000019673, ENSSSCT00000019686, ENSSSCT00000019670, ENSSSCT00000000070, ENSSSCT00000019689	169	23	1425	3.66607	0.264294	0.0275166	0.950366
GOTERM_MF_FAT	GO:0050136~NADH dehydrogenase (quinone) activity	6	0.394218	0.000729526	ENSSSCT00000019679, ENSSSCT00000019664, ENSSSCT00000019682, ENSSSCT00000019660, ENSSSCT00000019687, ENSSSCT00000019686	178	8	1569	6.61096	0.195455	0.103036	0.969498
GOTERM_MF_FAT	GO:0003954~NADH dehydrogenase activity	6	0.394218	0.000729526	ENSSSCT00000019679, ENSSSCT00000019664, ENSSSCT00000019682, ENSSSCT00000019660, ENSSSCT00000019687, ENSSSCT00000019686	178	8	1569	6.61096	0.195455	0.103036	0.969498
GOTERM_MF_FAT	GO:0008137~NADH dehydrogenase (ubiquinone) activity	6	0.394218	0.000729526	ENSSSCT00000019679, ENSSSCT00000019664, ENSSSCT00000019682, ENSSSCT00000019660, ENSSSCT00000019687, ENSSSCT00000019686	178	8	1569	6.61096	0.195455	0.103036	0.969498
GOTERM_BP_FAT	GO:0015980~energy derivation by oxidation of organic compounds	10	0.65703	0.000966655	ENSSSCT00000000416, ENSSSCT00000019664, ENSSSCT00000019677, ENSSSCT00000019682, ENSSSCT00000002639, ENSSSCT00000019673, ENSSSCT00000019686, ENSSSCT00000019670, ENSSSCT00000000070, ENSSSCT00000019689	169	24	1425	3.51331	0.357234	0.0361612	1.36567
GOTERM_MF_FAT	GO:0016655~oxidoreductase activity, acting on NADH or NADPH, quinone or similar compound as acceptor	6	0.394218	0.00149209	ENSSSCT00000019679, ENSSSCT00000019664, ENSSSCT00000019682, ENSSSCT00000019660, ENSSSCT00000019687, ENSSSCT00000019686	178	9	1569	5.8764	0.35916	0.137849	1.9736
GOTERM_BP_FAT	GO:0022904~respiratory electron transport chain	6	0.394218	0.00548049	ENSSSCT00000019664, ENSSSCT00000019677, ENSSSCT00000019682, ENSSSCT00000019673, ENSSSCT00000019686, ENSSSCT00000019689	169	11	1425	4.59925	0.918851	0.175675	7.51625
GOTERM_BP_FAT	GO:0006119~oxidative phosphorylation	7	0.459921	0.00999201	ENSSSCT00000019676, ENSSSCT00000019664, ENSSSCT00000019677, ENSSSCT00000019675, ENSSSCT00000019682, ENSSSCT00000019686, ENSSSCT00000008251	169	17	1425	3.47198	0.98984	0.279499	13.3058
GOTERM_MF_FAT	GO:0016651~oxidoreductase activity, acting on NADH or NADPH	6	0.394218	0.0147734	ENSSSCT00000019679, ENSSSCT00000019664, ENSSSCT00000019682, ENSSSCT00000019660, ENSSSCT00000019687, ENSSSCT00000019686	178	14	1569	3.77769	0.988149	0.588135	18.0193
GOTERM_BP_FAT	GO:0042773~ATP synthesis coupled electron transport	4	0.262812	0.0791333	ENSSSCT00000019664, ENSSSCT00000019677, ENSSSCT00000019682, ENSSSCT00000019686	169	9	1425	3.74753	1	0.876691	69.0301
GOTERM_BP_FAT	GO:0042775~mitochondrial ATP synthesis coupled electron transport	3	0.197109	0.195368	ENSSSCT00000019664, ENSSSCT00000019677, ENSSSCT00000019682	169	7	1425	3.61369	1	0.984063	95.4527
Annotation Cluster 3	Enrichment Score: 1.6477190113485123
GOTERM_MF_FAT	GO:0005198~structural molecule activity	17	1.11695	0.0121055	ENSSSCT00000006776, ENSSSCT00000007115, ENSSSCT00000006848, ENSSSCT00000001464, ENSSSCT00000011288, ENSSSCT00000001479, ENSSSCT00000004616, ENSSSCT00000008230, ENSSSCT00000000409, ENSSSCT00000001831, ENSSSCT00000001719, ENSSSCT00000000399, ENSSSCT00000005144, ENSSSCT00000005143	178	79	1569	1.89681	0.973469	0.596413	15.0058
GOTERM_MF_FAT	GO:0003735~structural constituent of ribosome	10	0.65703	0.0296176	ENSSSCT00000006776, ENSSSCT00000001719, ENSSSCT00000001831, ENSSSCT00000006848, ENSSSCT00000001464, ENSSSCT00000000399, ENSSSCT00000004616	178	40	1569	2.20365	0.999871	0.721938	33.0584
GOTERM_BP_FAT	GO:0006412~translation	11	0.722733	0.0317915	ENSSSCT00000006776, ENSSSCT00000001719, ENSSSCT00000001831, ENSSSCT00000006848, ENSSSCT00000001464, ENSSSCT00000001506, ENSSSCT00000000399, ENSSSCT00000004616	169	45	1425	2.06114	1	0.626303	36.8312
Annotation Cluster 4	Enrichment Score: 1.1432508060346924
GOTERM_MF_FAT	GO:0015077~monovalent inorganic cation transmembrane transporter activity	8	0.525624	0.0210252	ENSSSCT00000004954, ENSSSCT00000019676, ENSSSCT00000019677, ENSSSCT00000007385, ENSSSCT00000019675, ENSSSCT00000004950, ENSSSCT00000019673, ENSSSCT00000019670, ENSSSCT00000008251	178	26	1569	2.71219	0.998222	0.651942	24.6982
GOTERM_MF_FAT	GO:0015078~hydrogen ion transmembrane transporter activity	7	0.459921	0.053861	ENSSSCT00000004954, ENSSSCT00000019676, ENSSSCT00000019677, ENSSSCT00000019675, ENSSSCT00000004950, ENSSSCT00000019673, ENSSSCT00000019670, ENSSSCT00000008251	178	25	1569	2.46809	1	0.840102	52.2456
KEGG_PATHWAY	ssc04260:Cardiac muscle contraction	12	0.788436	0.0539146	ENSSSCT00000010859, ENSSSCT00000007385, ENSSSCT00000019673, ENSSSCT00000019670, ENSSSCT00000019689, ENSSSCT00000012433, ENSSSCT00000012521, ENSSSCT00000004954, ENSSSCT00000019677, ENSSSCT00000004950, ENSSSCT00000005302, ENSSSCT00000007004, ENSSSCT00000005049	395	35	2069	1.79588	0.999919	0.610223	49.1426
GOTERM_MF_FAT	GO:0022890~inorganic cation transmembrane transporter activity	8	0.525624	0.0602411	ENSSSCT00000004954, ENSSSCT00000019676, ENSSSCT00000019677, ENSSSCT00000007385, ENSSSCT00000019675, ENSSSCT00000004950, ENSSSCT00000019673, ENSSSCT00000019670, ENSSSCT00000008251	178	32	1569	2.20365	1	0.843003	56.3699
GOTERM_MF_FAT	GO:0015002~heme-copper terminal oxidase activity	4	0.262812	0.118058	ENSSSCT00000004954, ENSSSCT00000019677, ENSSSCT00000004950, ENSSSCT00000019673, ENSSSCT00000019670	178	11	1569	3.20531	1	0.88944	81.3079
GOTERM_MF_FAT	GO:0016675~oxidoreductase activity, acting on heme group of donors	4	0.262812	0.118058	ENSSSCT00000004954, ENSSSCT00000019677, ENSSSCT00000004950, ENSSSCT00000019673, ENSSSCT00000019670	178	11	1569	3.20531	1	0.88944	81.3079
GOTERM_MF_FAT	GO:0016676~oxidoreductase activity, acting on heme group of donors, oxygen as acceptor	4	0.262812	0.118058	ENSSSCT00000004954, ENSSSCT00000019677, ENSSSCT00000004950, ENSSSCT00000019673, ENSSSCT00000019670	178	11	1569	3.20531	1	0.88944	81.3079
GOTERM_MF_FAT	GO:0004129~cytochrome-c oxidase activity	4	0.262812	0.118058	ENSSSCT00000004954, ENSSSCT00000019677, ENSSSCT00000004950, ENSSSCT00000019673, ENSSSCT00000019670	178	11	1569	3.20531	1	0.88944	81.3079
