# Supplementary material for: Discovery of Potential piRNAs from Next Generation Sequences of the Sexually Mature Porcine Testes
Source: PLoS One. 2012 Apr 6;7(4):e34770. doi: 10.1371/journal.pone.0034770 (PMC3321025; doi:10.1371/journal.pone.0034770)
Supplement: Table S4 — KEGG pathways annotation of piRNA-generating genes predicted by online DAVID software. (XLS) [file pone.0034770.s004.xls]

## Sheet: Table S4
Table S4: KEGG pathways annotation of piRNA-generating genes predicted by online DAVID software.
Term	Count	%	PValue	Genes	List Total	Pop Hits	Pop Total	Fold Enrichment	Bonferroni	Benjamini	FDR
ssc05322:Systemic lupus erythematosus	44	2.89093	2.32195e-12	ENSSSCT00000001272, ENSSSCT00000001274, ENSSSCT00000007315, ENSSSCT00000001276, ENSSSCT00000001198, ENSSSCT00000007314, ENSSSCT00000001199, ENSSSCT00000001277, ENSSSCT00000007316, ENSSSCT00000001211, ENSSSCT00000001212, ENSSSCT00000001230, ENSSSCT00000011106, ENSSSCT00000018727, ENSSSCT00000001231, ENSSSCT00000001232, ENSSSCT00000001219, ENSSSCT00000001237, ENSSSCT00000001235, ENSSSCT00000001217,…	395	81	2069	2.84532	3.97048e-10	3.97048e-10	2.83551e-09
ssc04070:Phosphatidylinositol signaling system	12	0.788436	0.000972583	ENSSSCT00000011777, ENSSSCT00000007727, ENSSSCT00000007729, ENSSSCT00000005278, ENSSSCT00000000393, ENSSSCT00000011471, ENSSSCT00000000635, ENSSSCT00000007260, ENSSSCT00000011425, ENSSSCT00000011053, ENSSSCT00000002705	395	22	2069	2.85708	0.153286	0.0798295	1.18126
ssc00562:Inositol phosphate metabolism	11	0.722733	0.00597765	ENSSSCT00000011777, ENSSSCT00000007727, ENSSSCT00000007729, ENSSSCT00000011420, ENSSSCT00000005278, ENSSSCT00000011471, ENSSSCT00000000635, ENSSSCT00000007260, ENSSSCT00000011425, ENSSSCT00000011053	395	23	2069	2.50512	0.641292	0.289473	7.06014
ssc00190:Oxidative phosphorylation	20	1.31406	0.00829348	ENSSSCT00000010859, ENSSSCT00000007437, ENSSSCT00000019660, ENSSSCT00000019673, ENSSSCT00000019687, ENSSSCT00000019686, ENSSSCT00000019670, ENSSSCT00000008251, ENSSSCT00000000438, ENSSSCT00000006037, ENSSSCT00000012433, ENSSSCT00000019689, ENSSSCT00000019679, ENSSSCT00000002549, ENSSSCT00000004954, ENSSSCT00000019676, ENSSSCT00000019677, ENSSSCT00000019664, ENSSSCT00000019682, ENSSSCT00000019675,…	395	58	2069	1.8062	0.759275	0.299545	9.67009
ssc05012:Parkinson's disease	21	1.37976	0.0100191	ENSSSCT00000010859, ENSSSCT00000007437, ENSSSCT00000019660, ENSSSCT00000019673, ENSSSCT00000004458, ENSSSCT00000019687, ENSSSCT00000004459, ENSSSCT00000019686, ENSSSCT00000019670, ENSSSCT00000008251, ENSSSCT00000000438, ENSSSCT00000012433, ENSSSCT00000019689, ENSSSCT00000019679, ENSSSCT00000007695, ENSSSCT00000004954, ENSSSCT00000019676, ENSSSCT00000011049, ENSSSCT00000019677, ENSSSCT00000019664,…	395	63	2069	1.74599	0.821274	0.291341	11.5709
ssc04142:Lysosome	18	1.18265	0.0101658	ENSSSCT00000007482, ENSSSCT00000013783, ENSSSCT00000000046, ENSSSCT00000002205, ENSSSCT00000002689, ENSSSCT00000002156, ENSSSCT00000002254, ENSSSCT00000010934, ENSSSCT00000000718, ENSSSCT00000010384, ENSSSCT00000007284, ENSSSCT00000011253, ENSSSCT00000005118, ENSSSCT00000011291, ENSSSCT00000011436, ENSSSCT00000002691, ENSSSCT00000010700	395	51	2069	1.8487	0.825746	0.252639	11.7308
ssc05016:Huntington's disease	21	1.37976	0.0373189	ENSSSCT00000010859, ENSSSCT00000005821, ENSSSCT00000002611, ENSSSCT00000007437, ENSSSCT00000019673, ENSSSCT00000002805, ENSSSCT00000019670, ENSSSCT00000008251, ENSSSCT00000000438, ENSSSCT00000012433, ENSSSCT00000019689, ENSSSCT00000007727, ENSSSCT00000007695, ENSSSCT00000004954, ENSSSCT00000019676, ENSSSCT00000007729, ENSSSCT00000019677, ENSSSCT00000005278, ENSSSCT00000019675, ENSSSCT00000004950,…	395	71	2069	1.54926	0.998502	0.605089	37.1524
ssc03018:RNA degradation	7	0.459921	0.0488754	ENSSSCT00000011508, ENSSSCT00000017634, ENSSSCT00000005895, ENSSSCT00000001963, ENSSSCT00000017505, ENSSSCT00000002783, ENSSSCT00000002132	395	15	2069	2.44439	0.99981	0.657371	45.7703
ssc04540:Gap junction	13	0.854139	0.0524906	ENSSSCT00000006540, ENSSSCT00000007727, ENSSSCT00000005821, ENSSSCT00000007729, ENSSSCT00000005359, ENSSSCT00000011060, ENSSSCT00000005278, ENSSSCT00000012477, ENSSSCT00000017657, ENSSSCT00000001479, ENSSSCT00000011414	395	39	2069	1.74599	0.999901	0.641006	48.2345
ssc04260:Cardiac muscle contraction	12	0.788436	0.0539146	ENSSSCT00000010859, ENSSSCT00000007385, ENSSSCT00000019673, ENSSSCT00000019670, ENSSSCT00000019689, ENSSSCT00000012433, ENSSSCT00000012521, ENSSSCT00000004954, ENSSSCT00000019677, ENSSSCT00000004950, ENSSSCT00000005302, ENSSSCT00000007004, ENSSSCT00000005049	395	35	2069	1.79588	0.999923	0.612377	49.1766
ssc04114:Oocyte meiosis	14	0.919842	0.0601438	ENSSSCT00000008079, ENSSSCT00000011284, ENSSSCT00000006659, ENSSSCT00000006651, ENSSSCT00000006540, ENSSSCT00000000398, ENSSSCT00000008202, ENSSSCT00000005312, ENSSSCT00000000635, ENSSSCT00000000284, ENSSSCT00000001840, ENSSSCT00000002705, ENSSSCT00000010992, ENSSSCT00000005069, ENSSSCT00000005311	395	44	2069	1.66663	0.999975	0.618734	53.1156
ssc05010:Alzheimer's disease	22	1.44547	0.0669525	ENSSSCT00000010859, ENSSSCT00000000833, ENSSSCT00000005821, ENSSSCT00000011640, ENSSSCT00000007437, ENSSSCT00000019673, ENSSSCT00000006998, ENSSSCT00000019670, ENSSSCT00000011458, ENSSSCT00000008251, ENSSSCT00000000438, ENSSSCT00000012433, ENSSSCT00000019689, ENSSSCT00000007727, ENSSSCT00000004954, ENSSSCT00000019676, ENSSSCT00000007729, ENSSSCT00000019677, ENSSSCT00000005278, ENSSSCT00000019675,…	395	80	2069	1.44044	0.999993	0.627498	57.099
ssc04720:Long-term potentiation	9	0.591327	0.0691733	ENSSSCT00000006540, ENSSSCT00000007727, ENSSSCT00000005821, ENSSSCT00000011284, ENSSSCT00000007729, ENSSSCT00000005278, ENSSSCT00000000090, ENSSSCT00000002705	395	24	2069	1.96424	0.999995	0.610502	58.3295
