# Supplementary material for: Discovery of Potential piRNAs from Next Generation Sequences of the Sexually Mature Porcine Testes
Source: PLoS One. 2012 Apr 6;7(4):e34770. doi: 10.1371/journal.pone.0034770 (PMC3321025; doi:10.1371/journal.pone.0034770)
Supplement: Table S5 — The cluster distribution of piRNAs in the genome. piRNA clusters were defined into four types (divergent, plus-strand, minus-strand, and mixed) by the following algorithm. Each clusters was scanned first on the plus strand (from the left boundary to the right boundary) and sequentially on the minus strand (from the right boundary to the left boundary) for 5 consecutive loci where reads were mapped uniquely. Searches that identified 5 consecutive loci only from one strand in a cluster logically classified the cluster as either a plus-strand or minus-strand type. If 5 consecutive loci were identified on both the plus- and minus-strand searches, and the plus-strand loci were located downstream of minus-strand loci, such a cluster would then be classified as a divergent type. In other cases, the cluster is classified as mixed type (Lau et al., 2006). (XLS) [file pone.0034770.s005.xls]

## Sheet: Table S5
Table S5: The cluster distribution of piRNAs in the genome. piRNA clusters were defined into four types (divergent, plus-strand, minus-strand,and mixed) by the following algorithm. Each clusters was scanned first on the plusstrand (from the left boundary to the right boundary) and sequentially on the minusstrand (from the right boundary to the left boundary) for 5 consecutive loci where reads wer…
Cluster ID	Chromosome	start piRNA location of first bp on the reference	end piRNA location of first bp on the reference	span	cluster types	Size (No of piRNAs)	fraction of uniquely mapping piRNAs	total reads of clustered piRNAs	exon-antisense	exon-sense	intron-antisense	intron-sense	na	repeat	rRNA	scRNA	snoRNA	snRNA	srpRNA	tRNA
1	7	34437582	34528128	90603	mixed	22002	11.1305	282799	0	0.02	13.7	8.03	77.35	0.75	0	0	0	0	0	0.15
2	7	117932879	118002761	69939	mixed	12790	6.47028	112290	0.17	0	0.7	0	98.16	0.66	0.15	0	0	0	0	0.16
3	14	50839993	50877871	37905	plus-strand	7616	3.85283	79264	1.46	0.03	2.76	0	92.63	2.73	0	0	0	0	0	0.39
4	1	125454292	125491058	36823	divergent	6602	3.33986	48417	0	0	0	0	99.26	0.67	0	0	0	0	0	0.08
5	7	95875937	95931409	55531	mixed	6586	3.33177	56353	0	0	0	0	97.81	2.13	0	0	0	0	0	0.06
6	6	66462087	66511101	49071	mixed	5970	3.02014	33681	0	0	0	0	97.15	2.53	0	0	0	0	0	0.32
7	5	62675469	62692805	17389	mixed	5848	2.95842	95699	0	0	0	0	99.37	0.27	0	0	0	0	0	0.36
8	5	6936383	7001398	65070	mixed	5774	2.92099	42396	0.42	0.02	0	0	96.21	3.05	0	0	0	0	0	0.31
9	11	7421075	7435633	14614	mixed	4311	2.18087	41542	0	0	10.11	8.49	76.25	4.94	0	0	0	0	0	0.21
10	2	15108283	15134713	26488	mixed	3741	1.89252	20952	0	0	0	0	97.73	2	0	0	0	0	0	0.27
11	7	93536990	93568959	32025	mixed	3224	1.63098	22686	0	0	0	0	97.12	2.42	0	0	0	0	0	0.47
12	13	59242021	59265155	23187	mixed	3008	1.52171	16536	0	0.17	27.56	0.96	68.22	2.83	0.1	0	0	0	0	0.17
13	5	62618308	62634325	16044	minus-strand	2588	1.30923	10633	0	0	0	0	99.11	0.31	0	0	0	0	0	0.58
14	14	42927314	42976785	49500	minus-strand	2468	1.24853	11711	0	0	0	0	96.76	2.71	0.04	0	0	0	0	0.49
15	7	90883253	90913536	30339	mixed	2449	1.23891	11883	0	0	0	0	98.12	1.47	0	0	0	0	0	0.41
16	7	31612790	31647240	34506	mixed	2334	1.18074	12474	0	0	0	0	98.07	1.07	0	0	0	0	0	0.86
17	6	10150253	10160473	10249	minus-strand	2268	1.14735	13637	0	0	0	0	98.28	1.59	0	0	0	0	0	0.13
18	6	29925093	29928184	3120	plus-strand	1974	0.998619	16792	0	0	0	0	100	0	0	0	0	0	0	0
19	14	83575585	83592155	16597	plus-strand	1911	0.966748	8148	0	0	0	0	96.49	3.45	0	0	0	0	0	0.05
20	13	142164205	142170049	5873	minus-strand	1753	0.886818	21375	0	0	0	0	100	0	0	0	0	0	0	0
21	14	75098896	75125882	27013	minus-strand	1738	0.87923	10095	3.97	0.12	25.78	0	61.16	7.83	0	0	0	0	0	1.15
22	1	113096761	113128399	31691	mixed	1348	0.681934	5521	0	0	0	0	98.07	1.56	0	0	0	0	0	0.37
23	2	25511937	25527830	15949	divergent	1191	0.60251	16780	0	0	0	0	93.79	5.63	0	0	0	0	0	0.59
24	3	7298345	7303952	5634	plus-strand	1147	0.580251	6914	0	0	0	26.59	69.66	3.57	0	0	0	0	0	0.17
25	6	248127	252919	4819	minus-strand	1131	0.572157	4900	0	0	0.09	0	42.53	0	57.38	0	0	0	0	0
26	6	29789095	29794141	5075	minus-strand	1062	0.537251	5121	0	0	0	0	99.81	0.19	0	0	0	0	0	0
27	1	262608875	262613911	5064	plus-strand	994	0.502851	6160	0	0	0	0	99.9	0.1	0	0	0	0	0	0
28	13	94279572	94287298	7753	minus-strand	988	0.499815	6071	0	0	0	0	97.98	1.72	0	0	0	0	0	0.3
29	11	7504138	7512896	8787	minus-strand	908	0.459344	4729	0	0	0	0	99.01	0.99	0	0	0	0	0	0
30	7	97077422	97090237	12868	divergent	893	0.451756	16646	0	1.12	0	0	98.43	0.22	0	0	0	0	0	0.22
31	4	5058449	5097224	38802	plus-strand	889	0.449733	2290	0	0	0	0	96.74	2.59	0	0	0	0	0	0.67
32	1	262060692	262070688	10051	mixed	885	0.447709	4747	0	0	0	0	99.77	0.23	0	0	0	0	0	0
33	6	39550137	39573798	23715	minus-strand	883	0.446697	8537	0	1.7	0	1.02	86.98	6	0	0	0	0	0	4.3
34	1	275644509	275694728	50276	divergent	827	0.418368	2230	0	0	0	0	98.31	0.97	0	0	0	0	0	0.73
35	11	7537450	7545449	8056	divergent	753	0.380932	3801	0	0	0	0	99.6	0.4	0	0	0	0	0	0
36	1	251463390	251469137	5774	minus-strand	645	0.326296	3247	0	1.09	0	0	97.98	0.62	0	0	0	0	0	0.31
37	6	257594	259227	1661	minus-strand	621	0.314155	3294	0	0	0	0	28.34	0	71.66	0	0	0	0	0
38	14	75284992	75315508	30545	minus-strand	610	0.30859	2264	0	0	0	0	90.98	4.43	0	0	0	0	0	4.59
39	2	15099451	15106271	6847	minus-strand	597	0.302014	4617	0	0	0	0	100	0	0	0	0	0	0	0
40	1	262102031	262104889	2859	minus-strand	590	0.298473	3815	0	0	0	0	99.49	0.17	0	0	0	0	0	0.34
41	10	31607427	31632180	24809	divergent	571	0.288861	1835	0	1.23	0	0	91.42	2.98	0	0	0	0	0	4.38
42	14	83594240	83605310	11099	plus-strand	551	0.278743	2198	0	0	0	0	98.19	1.45	0	0	0	0	0	0.36
43	14	49386974	49429381	42460	minus-strand	520	0.263061	1155	1.15	0	6.54	0	85.19	5.58	0	0	0	0	0	1.54
44	3	8471071	8518017	46973	minus-strand	518	0.262049	944	1.74	0.77	4.63	0	87.84	3.28	0	0	0	0	0	1.74
45	9	9427568	9448396	20881	divergent	511	0.258508	2220	0	0	0	0	97.06	2.74	0	0	0	0	0	0.2
46	2	53728763	53737152	8416	plus-strand	469	0.237261	3838	0	0.21	0	24.73	60.77	14.29	0	0	0	0	0	0
47	7	24661904	24670247	8372	plus-strand	461	0.233213	2481	0	0	0	0	97.61	0.65	0	0	0	0	0	1.74
48	7	108109568	108148234	38719	mixed	387	0.195778	735	0	0.78	0	0	97.42	1.81	0	0	0	0	0	0
49	7	4807403	4815519	8145	plus-strand	354	0.179084	1170	0	0.56	0	0	87.57	11.02	0	0	0	0	0	0.85
50	11	7465067	7472267	7227	plus-strand	329	0.166436	709	0	0	2.74	54.41	40.43	1.22	0	0	0	0	0	1.22
51	15	132664760	132675757	10998	mixed	301	0.152272	562	0	0	0	0	96.35	2.66	0	0	0	0	0	1
52	2	15165042	15181764	16749	plus-strand	295	0.149236	1123	0	0	0	0	90.51	8.47	0	0	0	0	0	1.02
53	14	83608187	83621768	13610	plus-strand	268	0.135577	1439	0	0	0	0	97.01	2.61	0	0	0	0	0	0.37
54	5	15729882	15737754	7901	plus-strand	264	0.133554	1626	0	0	0	0	94.7	5.3	0	0	0	0	0	0
55	9	8998019	9007700	9709	minus-strand	222	0.112307	610	0.45	4.05	0.45	11.71	82.43	0.9	0	0	0	0	0	0
56	17	42633447	42640586	7166	minus-strand	218	0.110283	698	0	0	28.44	8.72	50.92	11.93	0	0	0	0	0	0
57	13	94273541	94276475	2963	minus-strand	208	0.105224	612	0	0	0	0	93.75	6.25	0	0	0	0	0	0
58	7	133235518	133240475	4984	plus-strand	204	0.103201	660	0	0	0	0	95.1	3.92	0	0	0	0	0	0.98
59	14	43055780	43066789	11010	mixed	203	0.102695	469	0	0	0	0	88.67	9.36	0	0	0	0	0	1.97
60	mt	1215	15821	14634	plus-strand	199	0.100671	376	13.07	36.18	0	0	30.15	0	11.56	0	0	0	0	9.05
61	3	41085557	41092291	6763	minus-strand	190	0.0961183	2103	5.26	1.58	0	1.05	91.58	0.53	0	0	0	0	0	0
62	9	45119450	45125642	6219	plus-strand	189	0.0956125	466	0	0	0	0	100	0	0	0	0	0	0	0
63	3	8552346	8570062	17717	mixed	188	0.0951066	321	0	0	0	0	95.21	3.72	0	0	0	0	0	1.06
64	1	251483310	251483478	196	minus-strand	184	0.093083	2166	0	20.65	0	0	79.35	0	0	0	0	0	0	0
65	7	96693676	96699125	5478	minus-strand	184	0.093083	650	0	0	0	0	100	0	0	0	0	0	0	0
66	7	34420930	34434610	13709	minus-strand	181	0.0915654	538	0	0	0.55	44.2	53.04	1.66	0	0	0	0	0	0.55
67	12	745031	754682	9679	plus-strand	180	0.0910595	475	0	0	0	0	100	0	0	0	0	0	0	0
68	15	132296928	132320883	23983	plus-strand	176	0.0890359	308	0	0	0	0	93.18	6.82	0	0	0	0	0	0
69	5	11854246	11874896	20705	divergent	170	0.0860006	333	0	1.76	10	27.06	47.65	8.82	0	0	0	0	0	4.71
70	1	278604552	278613583	9060	minus-strand	168	0.0849888	367	0	0	0	0	100	0	0	0	0	0	0	0
71	2	15086606	15087112	536	minus-strand	162	0.0819535	352	0	0	0	0	100	0	0	0	0	0	0	0
72	14	70299862	70303577	3744	plus-strand	160	0.0809418	334	0	0	0	0	100	0	0	0	0	0	0	0
73	8	31765866	31776250	10414	minus-strand	158	0.07993	458	0	0	0	0	94.94	2.53	0	0	0	0	0	2.53
74	2	5167697	5185675	18033	divergent	156	0.0789182	483	3.21	0	0	0	94.23	0.64	0	0	0	0	0	1.92
75	14	40675394	40680286	4921	plus-strand	154	0.0779064	404	0	1.3	0	0	98.7	0	0	0	0	0	0	0
76	6	9630294	9634124	3857	minus-strand	149	0.075377	314	0	0	0	0	100	0	0	0	0	0	0	0
77	15	132564116	132567125	3038	plus-strand	148	0.0748711	257	0	0	0	0	100	0	0	0	0	0	0	0
78	6	68911191	68915755	4593	minus-strand	144	0.0728476	382	0	0	0	0	99.31	0.69	0	0	0	0	0	0
79	1	263357843	263362426	4612	plus-strand	140	0.070824	557	0	0	0	0	83.57	16.43	0	0	0	0	0	0
80	6	20358413	20363824	5438	minus-strand	139	0.0703182	286	0	0	0	51.08	48.92	0	0	0	0	0	0	0
81	6	255069	255345	304	minus-strand	137	0.0693064	1055	0	0	2.92	0	53.28	0	43.8	0	0	0	0	0
82	12	24439164	24445259	6124	minus-strand	136	0.0688005	215	20.59	9.56	20.59	0	47.79	0	0	0	0	0	0	1.47
83	14	43079707	43087090	7440	mixed	136	0.0688005	467	0	0	0	0	98.53	1.47	0	0	0	0	0	0
84	x	108883572	108889956	6411	minus-strand	134	0.0677887	259	0	0	0	47.76	49.25	2.99	0	0	0	0	0	0
85	3	49577208	49582291	5140	mixed	130	0.0657652	468	1.54	23.85	0	2.31	72.31	0	0	0	0	0	0	0
86	5	6909386	6933684	24327	minus-strand	130	0.0657652	184	1.54	0	3.85	0	85.38	8.46	0	0	0	0	0	0.77
87	13	26688420	26711654	23235	divergent	129	0.0652593	249	0	0	0.78	3.1	78.29	12.4	0	0	0	0	0	5.43
88	15	130475836	130492350	16543	minus-strand	129	0.0652593	215	0	1.55	0	0.78	91.47	5.43	0	0	0	0	0	0.78
89	1	287806332	287823078	16802	plus-strand	127	0.0642475	202	0	0.79	11.02	0.79	73.23	7.09	0	0	0	0	0	7.09
90	14	95380345	95382632	2316	minus-strand	126	0.0637416	1658	0	0	0	0	94.44	5.56	0	0	0	0	0	0
91	3	52202058	52206526	4469	mixed	124	0.0627299	998	0	0	2.42	13.71	69.35	14.52	0	0	0	0	0	0
92	6	123255788	123261492	5734	minus-strand	124	0.0627299	445	0	0	35.48	2.42	61.29	0	0	0	0	0	0	0.81
93	6	34363789	34370985	7224	minus-strand	123	0.062224	209	4.07	0	11.38	39.02	45.53	0	0	0	0	0	0	0
94	14	83628981	83642947	13995	plus-strand	123	0.062224	215	0.81	0	0	0	95.93	0	0	0	0	0	0	3.25
95	14	40698897	40701670	2800	plus-strand	120	0.0607063	333	0	3.33	0	0	96.67	0	0	0	0	0	0	0
96	2	61175244	61189268	14025	mixed	118	0.0596945	370	0	2.54	0	0	87.29	7.63	0	0	0	0	0	2.54
97	2	4171872	4174602	2759	plus-strand	117	0.0591887	367	0	0	0	0	100	0	0	0	0	0	0	0
98	3	54060191	54066492	6329	minus-strand	115	0.0581769	345	0	8.7	0	0	84.35	0	0	0	0	0	0	6.96
99	1	137648030	137653866	5866	plus-strand	111	0.0561533	238	2.7	0	1.8	46.85	48.65	0	0	0	0	0	0	0
100	14	12964032	12971572	7570	plus-strand	109	0.0551416	285	0	0	0	0	100	0	0	0	0	0	0	0
101	14	34817236	34842186	25003	minus-strand	108	0.0546357	174	10.19	0.93	26.85	0.93	50	8.33	0	0	0	0	0	2.78
102	2	85425480	85425485	35	minus-strand	103	0.0521063	2337	0	0	0	0	93.2	6.8	0	0	0	0	0	0
103	10	4625700	4625703	31	plus-strand	103	0.0521063	1002	0	0	0	0	94.17	0	0	5.83	0	0	0	0
104	2	15140316	15142609	2320	plus-strand	102	0.0516004	359	0	0	0	0	84.31	14.71	0	0	0	0	0	0.98
105	12	47984425	47987915	3519	plus-strand	101	0.0510945	201	0	0	0	58.42	41.58	0	0	0	0	0	0	0
106	17	61622626	61647966	25369	minus-strand	99	0.0500827	151	0	0	29.29	35.35	35.35	0	0	0	0	0	0	0
107	1	275582596	275594707	12140	minus-strand	96	0.0485651	191	0	0	0	0	97.92	2.08	0	0	0	0	0	0
108	7	94434195	94453682	19541	divergent	96	0.0485651	157	5.21	0	0	0	66.67	19.79	0	0	0	0	0	8.33
109	10	31638544	31648136	9621	plus-strand	95	0.0480592	255	0	7.37	0	4.21	78.95	7.37	0	0	0	0	0	2.11
110	14	51422044	51432206	10189	plus-strand	94	0.0475533	223	0	0	0	0	95.74	3.19	0	0	0	0	0	1.06
111	3	104247069	104264472	17431	plus-strand	91	0.0460356	130	0	0	0	0	81.32	17.58	0	0	0	0	0	1.1
112	5	17814826	17822415	7616	plus-strand	91	0.0460356	156	0	2.2	0	0	87.91	9.89	0	0	0	0	0	0
113	6	43089509	43094122	4642	plus-strand	91	0.0460356	333	8.79	0	27.47	15.38	48.35	0	0	0	0	0	0	0
114	2	129330041	129332527	2513	plus-strand	90	0.0455297	356	0	25.56	0	0	74.44	0	0	0	0	0	0	0
115	10	47178416	47178781	423	divergent	90	0.0455297	1273	1.11	4.44	0	0	94.44	0	0	0	0	0	0	0
116	12	57320555	57325474	4946	plus-strand	90	0.0455297	179	0	0	0	0	100	0	0	0	0	0	0	0
117	6	65106400	65117260	10890	minus-strand	89	0.0450239	120	3.37	0	55.06	3.37	32.58	4.49	0	0	0	0	0	1.12
118	6	118488234	118491143	2962	plus-strand	89	0.0450239	224	1.12	1.12	0	0	97.75	0	0	0	0	0	0	0
119	14	109080727	109086993	6296	minus-strand	88	0.044518	208	0	0	0	0	75	22.73	0	0	0	0	0	2.27
120	2	5207156	5217552	10450	divergent	86	0.0435062	128	0	0	0	0	100	0	0	0	0	0	0	0
121	17	45920716	45925971	5282	minus-strand	86	0.0435062	139	0	0	0	0	100	0	0	0	0	0	0	0
122	8	63855467	63858236	2799	plus-strand	85	0.0430003	175	0	0	0	0	100	0	0	0	0	0	0	0
123	4	103512192	103535345	23210	mixed	84	0.0424944	98	11.9	7.14	11.9	8.33	58.33	0	0	0	0	0	0	2.38
124	14	75127926	75137724	9853	divergent	84	0.0424944	154	0	0	3.57	7.14	75	4.76	0	0	0	0	0	9.52
125	6	62393586	62397962	4405	plus-strand	83	0.0419885	446	0	1.2	0	0	98.8	0	0	0	0	0	0	0
126	7	34777227	34782509	5309	minus-strand	83	0.0419885	208	0	0	0	43.37	49.4	4.82	0	0	0	0	0	2.41
127	10	64248869	64256648	7835	divergent	82	0.0414827	154	0	0	10.98	58.54	30.49	0	0	0	0	0	0	0
128	7	22112634	22113045	440	minus-strand	81	0.0409768	525	0	25.93	0	0	74.07	0	0	0	0	0	0	0
129	8	31791991	31797595	5660	divergent	81	0.0409768	269	0	0	0	0	70.37	29.63	0	0	0	0	0	0
130	3	9214021	9219206	5214	minus-strand	80	0.0404709	129	0	5	0	0	81.25	6.25	0	0	0	0	0	7.5
131	5	11799937	11808375	8439	minus-strand	80	0.0404709	130	0	5	6.25	33.75	45	10	0	0	0	0	0	0
132	1	288156237	288161936	5728	plus-strand	79	0.039965	134	0	1.27	0	1.27	97.47	0	0	0	0	0	0	0
133	2	25282995	25290853	7886	plus-strand	79	0.039965	107	0	0	1.27	0	86.08	11.39	0	0	0	0	0	1.27
134	3	14574946	14578626	3707	plus-strand	79	0.039965	160	0	2.53	0	0	97.47	0	0	0	0	0	0	0
135	2	126702742	126706159	3444	minus-strand	78	0.0394591	215	0	0	0	0	100	0	0	0	0	0	0	0
136	15	133832510	133834600	2117	minus-strand	78	0.0394591	227	0	0	0	0	98.72	1.28	0	0	0	0	0	0
137	2	15083702	15084178	506	minus-strand	77	0.0389532	219	0	0	0	0	100	0	0	0	0	0	0	0
138	4	453263	458587	5352	plus-strand	77	0.0389532	99	0	0	0	51.95	48.05	0	0	0	0	0	0	0
139	14	106508658	106533494	24863	minus-strand	77	0.0389532	101	0	0	0	0	87.01	7.79	0	0	0	0	0	5.19
140	2	126848755	126855087	6386	minus-strand	76	0.0384473	218	0	18.42	0	0	81.58	0	0	0	0	0	0	0
141	7	35599899	35619076	19204	plus-strand	76	0.0384473	96	18.42	0	40.79	0	40.79	0	0	0	0	0	0	0
142	7	54077320	54077335	42	plus-strand	76	0.0384473	2130	0	0	0	0	14.47	0	0	0	0	0	0	85.53
143	17	12988521	13003863	15398	divergent	76	0.0384473	245	0	5.26	0	0	76.32	5.26	0	0	0	0	0	13.16
144	4	103191301	103201803	10557	divergent	75	0.0379414	118	1.33	1.33	0	0	92	5.33	0	0	0	0	0	0
145	5	114276	121866	7619	plus-strand	75	0.0379414	112	0	52	0	0	46.67	0	0	0	0	0	0	1.33
146	6	30180600	30197845	17301	divergent	75	0.0379414	92	2.67	0	25.33	18.67	32	13.33	0	0	0	0	0	8
147	2	4115173	4121463	6319	minus-strand	73	0.0369297	202	0	34.25	0	0	56.16	0	5.48	0	0	0	0	4.11
148	2	14788502	14799762	11289	minus-strand	72	0.0364238	160	0	0	34.72	0	45.83	15.28	0	0	0	0	0	4.17
149	3	442649	449943	7295	mixed	72	0.0364238	147	0	18.06	0	0	81.94	0	0	0	0	0	0	0
150	9	112148	117574	5454	plus-strand	72	0.0364238	128	0	0	56.94	0	43.06	0	0	0	0	0	0	0
151	10	63219765	63236497	16762	plus-strand	72	0.0364238	114	0	0	0	0	97.22	2.78	0	0	0	0	0	0
152	1	275572972	275580041	7098	minus-strand	71	0.0359179	241	0	0	0	0	92.96	5.63	0	0	0	0	0	1.41
153	3	26012122	26017186	5093	minus-strand	71	0.0359179	316	0	0	0	0	94.37	5.63	0	0	0	0	0	0
154	2	136827630	136845497	17923	divergent	69	0.0349061	156	0	0	0	0	95.65	2.9	0	0	0	0	0	1.45
155	7	21923662	21925624	2019	minus-strand	69	0.0349061	151	0	18.84	0	0	81.16	0	0	0	0	0	0	0
156	14	106535706	106545248	9595	divergent	69	0.0349061	155	0	0	0	0	85.51	14.49	0	0	0	0	0	0
157	1	134183346	134191147	7857	mixed	66	0.0333885	102	12.12	10.61	7.58	0	69.7	0	0	0	0	0	0	0
158	3	16084193	16089921	5755	plus-strand	66	0.0333885	138	0	0	0	0	93.94	4.55	0	0	0	0	0	1.52
159	6	67784648	67790805	6185	plus-strand	66	0.0333885	170	1.52	0	48.48	0	50	0	0	0	0	0	0	0
160	13	32586732	32592878	6173	minus-strand	66	0.0333885	80	0	6.06	0	0	93.94	0	0	0	0	0	0	0
161	2	139997039	139997930	918	plus-strand	65	0.0328826	355	0	0	0	0	100	0	0	0	0	0	0	0
162	5	62604040	62610010	5999	minus-strand	65	0.0328826	109	0	0	0	50.77	49.23	0	0	0	0	0	0	0
163	11	7404116	7406226	2138	minus-strand	65	0.0328826	165	0	0	33.85	1.54	55.38	9.23	0	0	0	0	0	0
164	15	130571364	130578564	7227	minus-strand	65	0.0328826	106	0	0	0	98.46	0	1.54	0	0	0	0	0	0
165	18	40561545	40571244	9728	minus-strand	65	0.0328826	100	0	0	0	0	98.46	1.54	0	0	0	0	0	0
166	3	41623653	41629909	6312	divergent	64	0.0323767	190	0	0	0	0	95.31	4.69	0	0	0	0	0	0
167	6	1392807	1405320	12540	plus-strand	64	0.0323767	123	0	6.25	0	32.81	60.94	0	0	0	0	0	0	0
168	6	29919146	29920983	1896	divergent	64	0.0323767	132	0	0	0	0	96.88	3.13	0	0	0	0	0	0
169	12	46491690	46501495	9858	mixed	64	0.0323767	84	0	0	0	0	96.88	1.56	0	0	0	0	0	1.56
170	14	43089818	43089826	35	plus-strand	64	0.0323767	541	0	0	0	0	100	0	0	0	0	0	0	0
171	14	50049284	50072869	23614	minus-strand	63	0.0318708	68	3.17	3.17	46.03	17.46	30.16	0	0	0	0	0	0	0
172	13	28515189	28522473	7285	minus-strand	62	0.0313649	85	0	19.35	0	0	80.65	0	0	0	0	0	0	0
173	3	54095241	54100778	5538	mixed	61	0.030859	134	0	1.64	0	0	93.44	0	0	0	0	0	0	4.92
174	7	22898247	22900449	2203	minus-strand	59	0.0298473	122	0	3.39	0	0	96.61	0	0	0	0	0	0	0
175	12	4410748	4413682	2963	minus-strand	59	0.0298473	134	0	8.47	0	0	91.53	0	0	0	0	0	0	0
176	12	32638626	32647735	9165	mixed	59	0.0298473	110	1.69	13.56	6.78	0	72.88	3.39	0	0	0	0	0	1.69
177	15	132135555	132140752	5227	plus-strand	59	0.0298473	99	0	10.17	40.68	3.39	45.76	0	0	0	0	0	0	0
178	17	13006025	13011130	5132	plus-strand	59	0.0298473	165	0	0	0	0	96.61	3.39	0	0	0	0	0	0
179	2	66294238	66298182	3971	plus-strand	58	0.0293414	134	0	0	0	0	100	0	0	0	0	0	0	0
180	14	40696218	40696885	668	plus-strand	58	0.0293414	258	0	20.69	0	0	79.31	0	0	0	0	0	0	0
181	7	31692856	31702106	9277	plus-strand	57	0.0288355	74	0	0	0	0	100	0	0	0	0	0	0	0
182	7	37211731	37216800	5096	plus-strand	57	0.0288355	107	0	3.51	0	0	96.49	0	0	0	0	0	0	0
183	1	294167423	294180538	13169	divergent	56	0.0283296	86	0	0	28.57	28.57	26.79	16.07	0	0	0	0	0	0
184	5	1460288	1464027	3767	plus-strand	56	0.0283296	216	0	3.57	0	0	96.43	0	0	0	0	0	0	0
185	5	37682984	37686029	3072	plus-strand	56	0.0283296	79	0	0	0	0	100	0	0	0	0	0	0	0
186	6	10164373	10169877	5533	minus-strand	56	0.0283296	425	0	0	0	0	94.64	5.36	0	0	0	0	0	0
187	3	3377967	3380939	2999	minus-strand	55	0.0278237	121	0	0	0	56.36	43.64	0	0	0	0	0	0	0
188	17	50606847	50613440	6622	plus-strand	55	0.0278237	124	0	0	0	0	85.45	14.55	0	0	0	0	0	0
189	2	5195151	5204524	9374	mixed	54	0.0273178	88	0	0	0	0	96.3	3.7	0	0	0	0	0	0
190	8	63550950	63559550	8629	minus-strand	54	0.0273178	91	0	0	0	0	98.15	1.85	0	0	0	0	0	0
191	6	122327733	122337220	9516	minus-strand	53	0.026812	108	0	15.09	0	0	58.49	11.32	0	0	0	0	0	15.09
192	6	10517191	10522520	5356	minus-strand	52	0.0263061	125	0	11.54	0	0	88.46	0	0	0	0	0	0	0
193	12	45945836	45952362	6554	minus-strand	52	0.0263061	73	0	0	0	0	98.08	0	0	0	0	0	0	1.92
194	2	57191439	57196561	5177	minus-strand	51	0.0258002	73	0	0	0	0	68.63	29.41	0	0	0	0	0	1.96
195	2	69756281	69762367	6115	minus-strand	51	0.0258002	80	0	3.92	0	0	96.08	0	0	0	0	0	0	0
196	7	21645594	21650701	5134	minus-strand	51	0.0258002	85	0	25.49	0	0	66.67	5.88	0	0	0	0	0	1.96
197	7	90924149	90940541	16421	plus-strand	51	0.0258002	75	0	0	0	0	90.2	5.88	0	0	0	0	0	3.92
198	1	205728767	205735475	6737	plus-strand	50	0.0252943	98	0	0	0	0	88	10	0	0	0	0	0	2
199	2	6603077	6605187	2139	minus-strand	50	0.0252943	173	0	32	0	0	68	0	0	0	0	0	0	0
200	15	132642797	132648523	5783	plus-strand	50	0.0252943	74	0	0	2	0	82	0	0	0	0	0	0	16
201	6	57804108	57808916	4835	plus-strand	49	0.0247884	80	0	48.98	0	2.04	46.94	0	0	0	0	0	0	2.04
202	9	101909504	101909574	98	minus-strand	49	0.0247884	271	0	0	0	0	87.76	0	0	12.24	0	0	0	0
203	3	63097741	63100042	2330	minus-strand	48	0.0242825	109	0	18.75	0	35.42	45.83	0	0	0	0	0	0	0
204	7	117723614	117725959	2372	plus-strand	48	0.0242825	112	0	0	0	0	95.83	4.17	0	0	0	0	0	0
205	15	132719350	132724820	5498	plus-strand	48	0.0242825	152	0	0	0	0	100	0	0	0	0	0	0	0
206	7	96688827	96691656	2859	minus-strand	47	0.0237766	289	0	0	0	0	82.98	17.02	0	0	0	0	0	0
207	7	133243034	133253965	10958	plus-strand	47	0.0237766	71	6.38	0	0	0	82.98	8.51	0	0	0	0	0	2.13
208	15	132439530	132448424	8923	plus-strand	47	0.0237766	67	0	0	0	0	100	0	0	0	0	0	0	0
209	3	16468083	16470486	2430	plus-strand	46	0.0232708	108	0	26.09	15.22	0	50	8.7	0	0	0	0	0	0
210	6	33369731	33375696	5994	minus-strand	46	0.0232708	59	0	0	0	0	78.26	21.74	0	0	0	0	0	0
211	7	129641158	129655658	14529	minus-strand	46	0.0232708	65	0	0	0	0	89.13	10.87	0	0	0	0	0	0
212	6	47466243	47471164	4948	plus-strand	45	0.0227649	75	0	6.67	46.67	0	46.67	0	0	0	0	0	0	0
213	7	10991281	11001953	10701	plus-strand	45	0.0227649	68	0	0	0	0	64.44	35.56	0	0	0	0	0	0
214	9	115036819	115051228	14464	divergent	45	0.0227649	92	2.22	0	8.89	0	77.78	11.11	0	0	0	0	0	0
215	14	116677399	116696349	19005	divergent	45	0.0227649	61	0	0	0	0	100	0	0	0	0	0	0	0
216	2	135966957	135972372	5445	plus-strand	44	0.022259	72	0	25	2.27	2.27	63.64	6.82	0	0	0	0	0	0
217	6	58511420	58513544	2154	plus-strand	44	0.022259	97	0	0	0	0	100	0	0	0	0	0	0	0
218	8	97659156	97664144	5018	plus-strand	44	0.022259	82	0	0	0	6.82	93.18	0	0	0	0	0	0	0
219	13	59277353	59280034	2710	minus-strand	44	0.022259	70	11.36	0	0	56.82	31.82	0	0	0	0	0	0	0
220	14	40886458	40890993	4590	plus-strand	44	0.022259	81	0	0	0	0	93.18	0	0	0	0	0	0	6.82
221	18	18830481	18838686	8232	plus-strand	44	0.022259	80	0	4.55	0	0	90.91	4.55	0	0	0	0	0	0
222	1	262601657	262604418	2814	plus-strand	43	0.0217531	64	0	0	0	0	100	0	0	0	0	0	0	0
223	5	30548655	30550387	1759	plus-strand	43	0.0217531	89	0	0	0	0	100	0	0	0	0	0	0	0
224	6	29819043	29821562	2549	plus-strand	43	0.0217531	84	0	0	0	0	100	0	0	0	0	0	0	0
225	7	21905395	21906381	1013	minus-strand	43	0.0217531	99	0	39.53	0	0	60.47	0	0	0	0	0	0	0
226	9	108990376	108993819	3470	plus-strand	43	0.0217531	99	0	25.58	0	0	23.26	0	0	0	51.16	0	0	0
227	12	43716151	43723924	7802	plus-strand	43	0.0217531	58	0	6.98	0	0	93.02	0	0	0	0	0	0	0
228	12	52429392	52433074	3709	plus-strand	43	0.0217531	64	2.33	4.65	37.21	0	55.81	0	0	0	0	0	0	0
229	15	132498896	132505557	6662	plus-strand	43	0.0217531	69	4.65	4.65	2.33	2.33	67.44	0	0	0	0	0	0	18.6
230	3	3736250	3741090	4895	divergent	42	0.0212472	88	0	0	0	66.67	33.33	0	0	0	0	0	0	0
231	16	66073259	66076738	3509	minus-strand	42	0.0212472	48	0	0	0	0	95.24	4.76	0	0	0	0	0	0
232	7	93571130	93576090	4987	plus-strand	41	0.0207413	139	0	0	0	0	100	0	0	0	0	0	0	0
233	8	25211614	25211620	35	minus-strand	41	0.0207413	799	0	0	0	0	87.8	0	0	0	0	0	0	12.2
234	10	12544775	12544873	127	plus-strand	41	0.0207413	104	0	0	0	0	4.88	0	95.12	0	0	0	0	0
235	13	105430629	105439993	9392	plus-strand	41	0.0207413	55	0	9.76	0	0	80.49	9.76	0	0	0	0	0	0
236	14	6505090	6513306	8243	minus-strand	41	0.0207413	82	0	0	0	0	97.56	2.44	0	0	0	0	0	0
237	14	51651644	51654285	2669	plus-strand	41	0.0207413	174	0	7.32	0	0	92.68	0	0	0	0	0	0	0
238	7	34094889	34102603	7743	minus-strand	40	0.0202354	69	0	0	0	0	82.5	7.5	0	0	0	0	0	10
239	10	46875631	46881119	5545	minus-strand	40	0.0202354	73	7.5	0	55	2.5	35	0	0	0	0	0	0	0
240	11	823615	836979	13392	minus-strand	40	0.0202354	42	0	0	0	0	100	0	0	0	0	0	0	0
241	13	57764354	57767137	2810	plus-strand	40	0.0202354	73	0	0	42.5	0	57.5	0	0	0	0	0	0	0
242	3	26019969	26026629	6689	plus-strand	39	0.0197296	61	0	0	0	0	97.44	2.56	0	0	0	0	0	0
243	3	91932109	91938735	6681	minus-strand	39	0.0197296	57	0	0	0	0	79.49	7.69	0	0	0	0	0	12.82
244	5	14345553	14348901	3375	plus-strand	39	0.0197296	57	0	0	0	0	100	0	0	0	0	0	0	0
245	6	11157985	11167464	9508	plus-strand	39	0.0197296	47	25.64	0	23.08	0	51.28	0	0	0	0	0	0	0
246	6	61218126	61223053	4954	minus-strand	39	0.0197296	47	0	0	0	0	92.31	7.69	0	0	0	0	0	0
247	9	62801543	62810027	8512	plus-strand	39	0.0197296	49	0	0	0	0	94.87	2.56	0	0	0	0	0	2.56
248	9	101923583	101923637	81	minus-strand	39	0.0197296	125	0	0	0	0	76.92	0	0	23.08	0	0	0	0
249	10	43148847	43151784	2967	minus-strand	39	0.0197296	59	0	0	0	0	87.18	7.69	0	0	0	0	0	5.13
250	13	26586808	26597446	10692	divergent	39	0.0197296	56	33.33	7.69	12.82	10.26	30.77	0	0	0	0	0	0	5.13
251	5	21329653	21332311	2685	minus-strand	38	0.0192237	91	0	50	0	0	50	0	0	0	0	0	0	0
252	5	65530083	65535300	5218	plus-strand	38	0.0192237	52	0	7.89	0	0	89.47	0	0	0	0	0	0	2.63
253	8	31784984	31789528	4574	minus-strand	38	0.0192237	79	0	0	0	0	97.37	2.63	0	0	0	0	0	0
254	12	56171985	56177833	5875	plus-strand	38	0.0192237	74	2.63	10.53	10.53	0	73.68	0	0	0	2.63	0	0	0
255	14	30650189	30654953	4792	minus-strand	38	0.0192237	122	0	2.63	42.11	7.89	42.11	0	0	0	0	0	0	5.26
256	14	62883044	62887650	4635	minus-strand	38	0.0192237	50	0	0	0	0	92.11	7.89	0	0	0	0	0	0
257	1	246807412	246813522	6137	divergent	37	0.0187178	38	2.7	0	8.11	0	89.19	0	0	0	0	0	0	0
258	4	129616791	129625319	8529	minus-strand	37	0.0187178	49	0	0	0	0	94.59	5.41	0	0	0	0	0	0
259	7	123526573	123531199	4654	minus-strand	37	0.0187178	44	0	0	0	0	100	0	0	0	0	0	0	0
260	9	8852923	8855041	2146	plus-strand	37	0.0187178	68	0	0	0	0	97.3	2.7	0	0	0	0	0	0
261	9	62653305	62655467	2191	minus-strand	37	0.0187178	58	0	45.95	0	0	54.05	0	0	0	0	0	0	0
262	12	56251898	56254635	2764	plus-strand	37	0.0187178	52	0	0	0	0	94.59	2.7	0	0	0	0	0	2.7
263	15	132620764	132625149	4413	minus-strand	37	0.0187178	94	0	0	0	0	100	0	0	0	0	0	0	0
264	1	3521351	3525547	4223	plus-strand	36	0.0182119	62	0	0	0	0	100	0	0	0	0	0	0	0
265	6	31869736	31877871	8193	plus-strand	36	0.0182119	59	0	0	0	0	83.33	0	0	0	0	0	0	16.67
266	6	118321295	118328580	7341	divergent	36	0.0182119	44	0	2.78	0	0	97.22	0	0	0	0	0	0	0
267	7	107381734	107389394	7687	plus-strand	36	0.0182119	43	0	0	0	0	97.22	2.78	0	0	0	0	0	0
268	11	1225383	1229864	4509	minus-strand	36	0.0182119	78	0	0	0	0	100	0	0	0	0	0	0	0
269	2	55464632	55470057	5453	minus-strand	35	0.017706	48	0	2.86	0	0	37.14	60	0	0	0	0	0	0
270	2	61797103	61798844	1769	plus-strand	35	0.017706	45	14.29	0	42.86	0	31.43	8.57	0	0	0	0	0	2.86
271	3	37108141	37110500	2388	minus-strand	35	0.017706	65	0	0	0	60	40	0	0	0	0	0	0	0
272	4	36890697	36895245	4575	plus-strand	35	0.017706	125	0	0	0	0	97.14	0	0	0	0	0	0	2.86
273	5	11877298	11883413	6142	plus-strand	35	0.017706	38	0	0	40	5.71	28.57	25.71	0	0	0	0	0	0
274	6	122975887	122982481	6648	minus-strand	35	0.017706	58	0	0	54.29	8.57	37.14	0	0	0	0	0	0	0
275	9	2818278	2825021	6744	mixed	35	0.017706	58	0	2.86	25.71	11.43	57.14	2.86	0	0	0	0	0	0
276	9	62663242	62666212	2999	minus-strand	35	0.017706	81	0	5.71	0	0	94.29	0	0	0	0	0	0	0
277	13	108941832	108945184	3379	minus-strand	35	0.017706	44	0	0	0	0	97.14	2.86	0	0	0	0	0	0
278	14	79534801	79542513	7767	plus-strand	35	0.017706	58	22.86	0	0	0	62.86	14.29	0	0	0	0	0	0
279	17	53231409	53240335	8953	minus-strand	35	0.017706	63	0	2.86	0	0	97.14	0	0	0	0	0	0	0
280	1	251491703	251495774	4100	minus-strand	34	0.0172001	87	0	44.12	0	11.76	44.12	0	0	0	0	0	0	0
281	3	65731319	65735038	3747	plus-strand	34	0.0172001	99	0	0	0	0	100	0	0	0	0	0	0	0
282	6	45417461	45419472	2040	minus-strand	34	0.0172001	70	0	0	0	70.59	29.41	0	0	0	0	0	0	0
283	7	22577411	22577994	612	minus-strand	34	0.0172001	302	0	0	0	0	100	0	0	0	0	0	0	0
284	7	34212602	34218139	5595	divergent	34	0.0172001	48	0	0	32.35	17.65	44.12	5.88	0	0	0	0	0	0
285	11	2737375	2741763	4418	minus-strand	34	0.0172001	49	0	0	0	0	97.06	0	0	0	0	0	0	2.94
286	12	45025116	45028139	3050	plus-strand	34	0.0172001	39	0	47.06	0	0	52.94	0	0	0	0	0	0	0
287	16	76463952	76466477	2554	minus-strand	34	0.0172001	74	0	0	0	0	100	0	0	0	0	0	0	0
288	17	41317865	41319596	1786	minus-strand	34	0.0172001	55	0	0	47.06	2.94	50	0	0	0	0	0	0	0
289	18	50979687	50987869	8211	minus-strand	34	0.0172001	64	0	0	0	0	100	0	0	0	0	0	0	0
290	1	265302287	265306018	3759	minus-strand	33	0.0166942	39	0	0	0	0	87.88	12.12	0	0	0	0	0	0
291	1	274439793	274441056	1292	plus-strand	33	0.0166942	83	0	0	0	0	96.97	0	0	0	0	0	0	3.03
292	2	136469176	136472765	3617	minus-strand	33	0.0166942	54	0	0	0	48.48	51.52	0	0	0	0	0	0	0
293	11	70637928	70645253	7352	minus-strand	33	0.0166942	41	0	0	0	0	81.82	3.03	0	0	0	0	0	15.15
294	14	51278525	51282049	3553	plus-strand	33	0.0166942	42	0	36.36	0	3.03	60.61	0	0	0	0	0	0	0
295	14	51401233	51405592	4386	plus-strand	33	0.0166942	47	0	42.42	0	0	45.45	9.09	0	0	0	0	0	3.03
296	17	37860270	37862404	2163	plus-strand	33	0.0166942	79	0	3.03	0	0	96.97	0	0	0	0	0	0	0
297	1	246874486	246879974	5517	plus-strand	32	0.0161884	45	6.25	75	0	0	18.75	0	0	0	0	0	0	0
298	2	25293309	25300312	7032	plus-strand	32	0.0161884	37	0	0	0	0	87.5	6.25	0	0	0	0	0	6.25
299	2	46149156	46153720	4593	plus-strand	32	0.0161884	50	0	6.25	0	37.5	50	0	0	0	0	0	0	6.25
300	4	14410575	14416965	6446	divergent	32	0.0161884	36	0	0	0	0	71.88	25	0	0	0	0	0	3.13
301	7	27732124	27734351	2228	minus-strand	32	0.0161884	59	0	12.5	0	0	87.5	0	0	0	0	0	0	0
302	8	88754192	88757268	3130	plus-strand	32	0.0161884	57	0	0	43.75	15.63	40.63	0	0	0	0	0	0	0
303	11	2967894	2969622	1757	plus-strand	32	0.0161884	53	0	0	0	0	68.75	0	0	0	0	0	0	31.25
304	12	32650011	32663248	13290	plus-strand	32	0.0161884	34	15.63	9.38	25	0	46.88	3.13	0	0	0	0	0	0
305	12	51876363	51880205	3897	plus-strand	32	0.0161884	46	0	0	0	0	100	0	0	0	0	0	0	0
306	15	132558324	132562061	3738	plus-strand	32	0.0161884	41	0	0	0	0	87.5	12.5	0	0	0	0	0	0
307	16	49083689	49089630	5970	minus-strand	32	0.0161884	49	0	0	0	0	93.75	6.25	0	0	0	0	0	0
308	17	39062640	39066932	4319	plus-strand	32	0.0161884	74	0	6.25	0	3.13	65.63	6.25	0	0	0	0	0	18.75
309	2	123107349	123111242	3920	minus-strand	31	0.0156825	55	0	0	0	0	100	0	0	0	0	0	0	0
310	3	49744457	49755781	11351	minus-strand	31	0.0156825	42	0	0	0	0	96.77	3.23	0	0	0	0	0	0
311	3	74287310	74293465	6184	plus-strand	31	0.0156825	62	0	0	0	0	70.97	19.35	0	0	0	0	0	9.68
312	4	132557387	132561676	4316	minus-strand	31	0.0156825	68	0	0	0	0	100	0	0	0	0	0	0	0
313	7	81445981	81449851	3871	plus-strand	31	0.0156825	39	6.45	19.35	0	38.71	35.48	0	0	0	0	0	0	0
314	7	123534390	123537309	2978	minus-strand	31	0.0156825	53	0	0	0	0	93.55	6.45	0	0	0	0	0	0
315	12	13906924	13909805	2908	plus-strand	31	0.0156825	125	0	0	0	0	100	0	0	0	0	0	0	0
316	12	37975444	37985127	9711	plus-strand	31	0.0156825	57	0	0	0	0	96.77	3.23	0	0	0	0	0	0
317	12	47964272	47970758	6513	minus-strand	31	0.0156825	38	0	0	0	0	77.42	22.58	0	0	0	0	0	0
318	13	24943141	24945061	1947	plus-strand	31	0.0156825	128	0	0	0	54.84	45.16	0	0	0	0	0	0	0
319	1	279958027	279960472	2472	minus-strand	30	0.0151766	77	0	0	53.33	0	46.67	0	0	0	0	0	0	0
320	4	86892984	86900661	7704	minus-strand	30	0.0151766	38	0	0	0	0	100	0	0	0	0	0	0	0
321	6	10791938	10796176	4265	minus-strand	30	0.0151766	56	20	0	6.67	0	73.33	0	0	0	0	0	0	0
322	9	55507494	55510287	2822	minus-strand	30	0.0151766	87	0	0	0	0	63.33	36.67	0	0	0	0	0	0
323	11	78888153	78892068	3942	plus-strand	30	0.0151766	69	16.67	0	3.33	0	80	0	0	0	0	0	0	0
324	17	38425723	38431820	6124	plus-strand	30	0.0151766	66	0	3.33	0	0	73.33	23.33	0	0	0	0	0	0
325	1	103769338	103773356	4046	plus-strand	29	0.0146707	42	0	0	0	0	79.31	6.9	0	0	0	0	0	13.79
326	1	111198213	111204015	5831	minus-strand	29	0.0146707	41	0	3.45	0	0	96.55	0	0	0	0	0	0	0
327	3	1282606	1286308	3729	minus-strand	29	0.0146707	153	0	0	27.59	0	68.97	3.45	0	0	0	0	0	0
328	3	6160257	6165654	5425	plus-strand	29	0.0146707	32	0	3.45	0	3.45	75.86	17.24	0	0	0	0	0	0
329	4	103215944	103221639	5722	plus-strand	29	0.0146707	33	0	0	0	0	75.86	20.69	0	0	0	0	0	3.45
330	5	4323066	4330844	7808	minus-strand	29	0.0146707	41	0	0	0	0	100	0	0	0	0	0	0	0
331	6	29746372	29747352	1010	plus-strand	29	0.0146707	79	0	0	0	0	82.76	0	0	0	0	0	0	17.24
332	6	41290873	41293275	2429	minus-strand	29	0.0146707	311	0	0	0	0	72.41	27.59	0	0	0	0	0	0
333	6	119793665	119797159	3524	minus-strand	29	0.0146707	48	0	0	0	0	79.31	17.24	0	0	0	0	0	3.45
334	7	21653344	21655697	2382	plus-strand	29	0.0146707	45	0	41.38	0	0	55.17	3.45	0	0	0	0	0	0
335	7	21908489	21909489	1027	plus-strand	29	0.0146707	38	0	31.03	0	0	68.97	0	0	0	0	0	0	0
336	14	80951064	80954869	3834	plus-strand	29	0.0146707	48	0	0	0	0	96.55	0	0	0	0	0	0	3.45
337	18	49072390	49072403	43	minus-strand	29	0.0146707	105	0	17.24	0	0	82.76	0	0	0	0	0	0	0
338	x	22260678	22262192	1543	minus-strand	29	0.0146707	74	0	37.93	0	0	62.07	0	0	0	0	0	0	0
339	1	16023212	16027983	4800	minus-strand	28	0.0141648	28	0	35.71	0	0	64.29	0	0	0	0	0	0	0
340	1	111794318	111800964	6703	divergent	28	0.0141648	36	3.57	0	0	0	96.43	0	0	0	0	0	0	0
341	2	128781497	128793332	11892	plus-strand	28	0.0141648	31	0	0	7.14	60.71	32.14	0	0	0	0	0	0	0
342	3	8456175	8459219	3073	minus-strand	28	0.0141648	63	0	0	0	0	100	0	0	0	0	0	0	0
343	3	104454504	104457670	3196	minus-strand	28	0.0141648	42	3.57	14.29	53.57	0	28.57	0	0	0	0	0	0	0
344	5	55352820	55370270	17505	divergent	28	0.0141648	35	0	0	0	0	100	0	0	0	0	0	0	0
345	6	56050527	56053983	3457	mixed	28	0.0141648	45	25	35.71	0	0	39.29	0	0	0	0	0	0	0
346	7	4632617	4633906	1318	minus-strand	28	0.0141648	42	0	14.29	0	0	85.71	0	0	0	0	0	0	0
347	7	22131226	22132763	1566	plus-strand	28	0.0141648	77	0	46.43	0	0	53.57	0	0	0	0	0	0	0
348	11	2266636	2269059	2453	minus-strand	28	0.0141648	38	0	0	0	0	100	0	0	0	0	0	0	0
349	12	42029661	42032781	3147	plus-strand	28	0.0141648	48	0	0	0	0	92.86	0	0	0	0	0	0	7.14
350	13	91123882	91132266	8437	plus-strand	28	0.0141648	39	0	0	0	0	100	0	0	0	0	0	0	0
351	14	106551074	106555976	4931	plus-strand	28	0.0141648	41	0	0	0	0	85.71	10.71	0	0	0	0	0	3.57
352	15	132684602	132690380	5806	plus-strand	28	0.0141648	79	0	0	0	0	71.43	28.57	0	0	0	0	0	0
353	16	3416074	3420331	4285	plus-strand	28	0.0141648	39	0	10.71	0	0	85.71	0	0	0	0	0	0	3.57
354	17	37811756	37817698	5943	minus-strand	28	0.0141648	36	0	0	0	0	100	0	0	0	0	0	0	0
355	5	4544474	4558641	14194	minus-strand	27	0.0136589	30	0	11.11	0	25.93	62.96	0	0	0	0	0	0	0
356	7	11012517	11017375	4887	plus-strand	27	0.0136589	33	0	0	0	0	100	0	0	0	0	0	0	0
357	9	77340	80616	3306	minus-strand	27	0.0136589	33	0	0	0	0	100	0	0	0	0	0	0	0
358	12	15628405	15638758	10380	minus-strand	27	0.0136589	32	0	11.11	0	0	85.19	3.7	0	0	0	0	0	0
359	13	27013197	27017080	3913	minus-strand	27	0.0136589	36	0	25.93	0	0	74.07	0	0	0	0	0	0	0
360	13	57495060	57502096	7065	minus-strand	27	0.0136589	52	0	0	0	0	92.59	7.41	0	0	0	0	0	0
361	13	145058950	145066851	7957	divergent	27	0.0136589	32	0	0	0	0	100	0	0	0	0	0	0	0
362	16	52658328	52661862	3562	minus-strand	27	0.0136589	38	0	0	0	0	100	0	0	0	0	0	0	0
363	1	247472352	247472588	265	minus-strand	26	0.013153	64	0	46.15	0	0	53.85	0	0	0	0	0	0	0
364	2	6626973	6629804	2832	plus-strand	26	0.013153	84	0	0	34.62	3.85	61.54	0	0	0	0	0	0	0
365	2	135284874	135289657	4811	minus-strand	26	0.013153	36	0	0	0	0	100	0	0	0	0	0	0	0
366	3	71045812	71051686	5903	minus-strand	26	0.013153	46	0	0	0	0	92.31	7.69	0	0	0	0	0	0
367	5	3495028	3498535	3535	plus-strand	26	0.013153	39	0	0	0	3.85	92.31	0	0	0	0	0	0	3.85
368	5	13274945	13279811	4895	minus-strand	26	0.013153	38	0	11.54	0	0	88.46	0	0	0	0	0	0	0
369	6	26381	32812	6432	plus-strand	26	0.013153	38	0	0	0	0	69.23	19.23	0	0	0	0	0	11.54
370	6	51372036	51375763	3756	minus-strand	26	0.013153	61	0	11.54	0	0	88.46	0	0	0	0	0	0	0
371	6	57796187	57801890	5756	plus-strand	26	0.013153	54	0	3.85	0	34.62	61.54	0	0	0	0	0	0	0
372	7	8099353	8101554	2230	minus-strand	26	0.013153	40	0	0	0	46.15	50	3.85	0	0	0	0	0	0
373	7	34770371	34774991	4647	minus-strand	26	0.013153	29	0	0	0	38.46	38.46	23.08	0	0	0	0	0	0
374	9	20574483	20576471	2017	plus-strand	26	0.013153	42	0	0	42.31	0	50	7.69	0	0	0	0	0	0
375	10	16961989	16964581	2621	minus-strand	26	0.013153	33	0	53.85	0	0	46.15	0	0	0	0	0	0	0
376	10	18776111	18785460	9378	minus-strand	26	0.013153	33	0	0	0	0	92.31	0	0	0	0	0	0	7.69
377	10	18904146	18907369	3252	plus-strand	26	0.013153	39	38.46	0	0	0	61.54	0	0	0	0	0	0	0
378	15	22403764	22407404	3669	plus-strand	26	0.013153	37	0	0	0	0	100	0	0	0	0	0	0	0
379	17	37848223	37853206	5011	plus-strand	26	0.013153	30	0	0	0	15.38	53.85	30.77	0	0	0	0	0	0
380	1	125338133	125340021	1916	minus-strand	25	0.0126471	34	0	12	0	0	76	0	0	0	0	0	0	12
381	1	134217812	134219084	1301	plus-strand	25	0.0126471	51	0	52	0	0	48	0	0	0	0	0	0	0
382	3	19816546	19821722	5203	plus-strand	25	0.0126471	29	0	0	0	0	84	12	0	0	0	0	0	4
383	3	24364979	24371263	6311	minus-strand	25	0.0126471	29	0	0	0	0	100	0	0	0	0	0	0	0
384	3	52906805	52910634	3856	plus-strand	25	0.0126471	30	0	4	0	0	96	0	0	0	0	0	0	0
385	3	104216268	104219514	3301	minus-strand	25	0.0126471	133	0	4	0	4	92	0	0	0	0	0	0	0
386	3	105724088	105730731	6671	plus-strand	25	0.0126471	36	0	4	0	0	96	0	0	0	0	0	0	0
387	4	114230656	114238591	7962	minus-strand	25	0.0126471	29	0	28	0	12	60	0	0	0	0	0	0	0
388	6	58292164	58293985	1850	minus-strand	25	0.0126471	34	0	4	0	20	76	0	0	0	0	0	0	0
389	7	22009002	22011032	2083	divergent	25	0.0126471	38	0	24	0	0	76	0	0	0	0	0	0	0
390	7	31663152	31671501	8378	plus-strand	25	0.0126471	31	0	0	0	0	96	0	0	0	0	0	0	4
391	12	41144582	41152596	8043	minus-strand	25	0.0126471	39	0	12	0	0	80	4	0	0	0	0	0	4
392	12	56995883	56999262	3407	plus-strand	25	0.0126471	84	0	0	0	0	100	0	0	0	0	0	0	0
393	13	45452559	45454619	2087	minus-strand	25	0.0126471	31	0	0	0	0	100	0	0	0	0	0	0	0
394	13	141640875	141646341	5522	divergent	25	0.0126471	54	0	0	0	0	92	8	0	0	0	0	0	0
395	14	35991087	36001093	10033	plus-strand	25	0.0126471	46	0	8	0	8	76	8	0	0	0	0	0	0
396	14	51765088	51766828	1769	minus-strand	25	0.0126471	43	0	4	60	0	36	0	0	0	0	0	0	0
397	17	32769445	32771844	2426	minus-strand	25	0.0126471	38	0	0	0	0	92	4	0	0	0	0	0	4
398	1	137532647	137534756	2137	minus-strand	24	0.0121413	57	8.33	0	0	0	91.67	0	0	0	0	0	0	0
399	1	262077469	262083499	6059	plus-strand	24	0.0121413	36	0	0	0	0	83.33	12.5	0	0	0	0	0	4.17
400	4	102519060	102523370	4365	minus-strand	24	0.0121413	33	0	29.17	0	20.83	50	0	0	0	0	0	0	0
401	4	103180445	103184108	3690	minus-strand	24	0.0121413	29	0	8.33	0	0	91.67	0	0	0	0	0	0	0
402	6	43104243	43109103	4861	minus-strand	24	0.0121413	31	0	0	8.33	33.33	45.83	0	0	0	0	0	0	12.5
403	6	45902881	45906405	3551	plus-strand	24	0.0121413	37	29.17	0	0	29.17	37.5	0	0	0	0	0	0	4.17
404	6	57853393	57859713	6378	minus-strand	24	0.0121413	34	4.17	0	0	0	91.67	0	0	0	0	0	0	4.17
405	6	82777853	82781051	3226	plus-strand	24	0.0121413	29	0	12.5	0	0	87.5	0	0	0	0	0	0	0
406	7	99782882	99787662	4809	minus-strand	24	0.0121413	66	4.17	0	62.5	0	25	4.17	0	0	0	0	0	4.17
407	7	120022988	120027491	4532	plus-strand	24	0.0121413	42	0	20.83	0	0	79.17	0	0	0	0	0	0	0
408	7	131807916	131812188	4300	plus-strand	24	0.0121413	29	0	37.5	0	0	62.5	0	0	0	0	0	0	0
409	9	137958	144686	6755	plus-strand	24	0.0121413	27	0	4.17	12.5	0	83.33	0	0	0	0	0	0	0
410	9	113579146	113581721	2604	plus-strand	24	0.0121413	47	0	29.17	0	12.5	58.33	0	0	0	0	0	0	0
411	11	3654709	3658408	3728	minus-strand	24	0.0121413	33	0	0	0	0	100	0	0	0	0	0	0	0
412	12	12905661	12908832	3200	minus-strand	24	0.0121413	45	0	0	0	0	100	0	0	0	0	0	0	0
413	13	26960040	26964947	4935	minus-strand	24	0.0121413	26	0	0	0	0	100	0	0	0	0	0	0	0
414	14	50718508	50728991	10512	minus-strand	24	0.0121413	30	0	0	0	0	95.83	0	0	0	0	0	0	4.17
415	14	138592077	138593555	1507	plus-strand	24	0.0121413	35	0	0	41.67	0	54.17	4.17	0	0	0	0	0	0
416	18	8040468	8046705	6264	plus-strand	24	0.0121413	36	0	0	0	0	100	0	0	0	0	0	0	0
417	18	48849916	48854755	4869	plus-strand	24	0.0121413	31	0	45.83	0	20.83	33.33	0	0	0	0	0	0	0
418	2	4193633	4194934	1328	minus-strand	23	0.0116354	40	0	0	0	0	95.65	0	0	0	0	0	0	4.35
419	3	71055527	71061606	6136	divergent	23	0.0116354	25	0	0	0	0	78.26	0	0	0	0	0	0	21.74
420	4	14419422	14425979	6584	plus-strand	23	0.0116354	28	0	0	0	0	60.87	26.09	0	0	0	0	0	13.04
421	4	14428063	14442082	14046	plus-strand	23	0.0116354	27	0	0	0	0	95.65	4.35	0	0	0	0	0	0
422	4	101191214	101194433	3248	minus-strand	23	0.0116354	37	0	0	0	0	100	0	0	0	0	0	0	0
423	5	5060403	5069998	9596	divergent	23	0.0116354	35	0	26.09	0	0	73.91	0	0	0	0	0	0	0
424	6	34263187	34266876	3719	plus-strand	23	0.0116354	27	0	0	52.17	0	39.13	8.7	0	0	0	0	0	0
425	7	34530598	34537227	6657	plus-strand	23	0.0116354	27	0	0	43.48	0	30.43	26.09	0	0	0	0	0	0
426	7	102807315	102813585	6298	minus-strand	23	0.0116354	92	0	0	0	0	100	0	0	0	0	0	0	0
427	8	28038316	28045197	6908	minus-strand	23	0.0116354	37	0	0	0	4.35	95.65	0	0	0	0	0	0	0
428	9	340395	344315	3949	minus-strand	23	0.0116354	27	0	0	0	0	82.61	17.39	0	0	0	0	0	0
429	9	55523807	55524815	1037	minus-strand	23	0.0116354	37	4.35	0	30.43	0	60.87	4.35	0	0	0	0	0	0
430	9	124000571	124004528	3985	minus-strand	23	0.0116354	36	0	0	0	0	91.3	8.7	0	0	0	0	0	0
431	12	45528048	45532810	4789	minus-strand	23	0.0116354	55	0	0	0	0	82.61	17.39	0	0	0	0	0	0
432	13	59315800	59328969	13198	plus-strand	23	0.0116354	28	17.39	0	43.48	0	26.09	4.35	0	0	0	0	0	8.7
433	13	95430955	95432951	2025	minus-strand	23	0.0116354	78	0	0	0	0	100	0	0	0	0	0	0	0
434	17	34572099	34573357	1286	minus-strand	23	0.0116354	130	0	13.04	0	0	60.87	0	0	0	26.09	0	0	0
435	18	4916999	4928707	11735	minus-strand	23	0.0116354	25	0	0	65.22	0	26.09	4.35	0	0	0	0	0	4.35
436	1	193267174	193268676	1529	plus-strand	22	0.0111295	31	0	0	0	0	100	0	0	0	0	0	0	0
437	1	289066709	289071132	4424	plus-strand	22	0.0111295	33	0	0	0	63.64	31.82	0	0	0	0	0	0	4.55
438	5	7004327	7009553	5254	plus-strand	22	0.0111295	57	0	0	0	0	95.45	0	0	0	0	0	0	4.55
439	5	11885734	11891607	5902	plus-strand	22	0.0111295	29	0	0	40.91	0	59.09	0	0	0	0	0	0	0
440	5	62612654	62615552	2926	minus-strand	22	0.0111295	30	0	0	0	0	90.91	9.09	0	0	0	0	0	0
441	6	242472	244117	1673	plus-strand	22	0.0111295	32	0	0	0	40.91	40.91	18.18	0	0	0	0	0	0
442	6	34453238	34457766	4557	plus-strand	22	0.0111295	22	0	27.27	31.82	0	40.91	0	0	0	0	0	0	0
443	7	11481684	11490361	8707	plus-strand	22	0.0111295	22	0	0	0	0	95.45	4.55	0	0	0	0	0	0
444	8	116135903	116138824	2950	plus-strand	22	0.0111295	37	4.55	13.64	4.55	0	63.64	0	0	0	0	0	0	13.64
445	9	329699	337999	8329	minus-strand	22	0.0111295	24	0	0	0	0	100	0	0	0	0	0	0	0
446	10	63238532	63241627	3124	plus-strand	22	0.0111295	49	0	0	0	0	100	0	0	0	0	0	0	0
447	12	56984206	56987067	2888	minus-strand	22	0.0111295	27	0	0	0	0	100	0	0	0	0	0	0	0
448	13	20413572	20419501	5959	minus-strand	22	0.0111295	67	0	0	0	0	95.45	4.55	0	0	0	0	0	0
449	13	57838935	57844040	5106	mixed	22	0.0111295	22	0	0	59.09	22.73	18.18	0	0	0	0	0	0	0
450	15	29853966	29856040	2101	minus-strand	22	0.0111295	29	0	0	0	0	100	0	0	0	0	0	0	0
451	15	56521711	56522232	550	plus-strand	22	0.0111295	77	0	4.55	0	0	59.09	0	0	0	0	0	0	36.36
452	15	114312752	114317059	4363	minus-strand	22	0.0111295	110	0	0	0	0	100	0	0	0	0	0	0	0
453	16	31950162	31951187	1053	minus-strand	22	0.0111295	38	9.09	0	59.09	0	31.82	0	0	0	0	0	0	0
454	1	97569788	97570809	1050	minus-strand	21	0.0106236	30	0	57.14	0	0	42.86	0	0	0	0	0	0	0
455	1	113144053	113147259	3233	plus-strand	21	0.0106236	50	0	4.76	0	0	85.71	9.52	0	0	0	0	0	0
456	1	137596023	137600546	4524	minus-strand	21	0.0106236	35	9.52	0	0	47.62	42.86	0	0	0	0	0	0	0
457	1	252099362	252101718	2383	minus-strand	21	0.0106236	30	0	0	0	0	95.24	4.76	0	0	0	0	0	0
458	2	57104292	57104299	36	minus-strand	21	0.0106236	50	0	14.29	0	0	85.71	0	0	0	0	0	0	0
459	2	63472687	63475743	3086	plus-strand	21	0.0106236	28	9.52	57.14	0	0	33.33	0	0	0	0	0	0	0
460	3	34797913	34803539	5627	minus-strand	21	0.0106236	24	0	0	0	0	95.24	0	0	0	0	0	0	4.76
461	3	91941844	91948796	6980	plus-strand	21	0.0106236	28	0	0	0	0	100	0	0	0	0	0	0	0
462	4	139682	142616	2961	minus-strand	21	0.0106236	44	0	0	0	0	57.14	33.33	0	0	0	0	0	9.52
463	4	103210391	103213723	3362	plus-strand	21	0.0106236	32	0	0	0	0	90.48	0	0	0	0	0	0	9.52
464	5	135416	143271	7884	minus-strand	21	0.0106236	29	0	0	0	4.76	95.24	0	0	0	0	0	0	0
465	5	958403	961581	3232	divergent	21	0.0106236	39	0	0	0	0	100	0	0	0	0	0	0	0
466	6	5056088	5064575	8514	minus-strand	21	0.0106236	25	0	0	0	0	100	0	0	0	0	0	0	0
467	6	9692770	9695952	3212	minus-strand	21	0.0106236	41	0	0	0	61.9	38.1	0	0	0	0	0	0	0
468	6	30075649	30084413	8794	plus-strand	21	0.0106236	36	4.76	0	0	0	66.67	14.29	0	0	0	0	0	14.29
469	6	36494860	36497815	2984	plus-strand	21	0.0106236	25	0	57.14	0	0	42.86	0	0	0	0	0	0	0
470	6	38598991	38600644	1680	minus-strand	21	0.0106236	24	0	9.52	0	0	90.48	0	0	0	0	0	0	0
471	6	60925207	60928225	3074	plus-strand	21	0.0106236	25	0	14.29	4.76	42.86	38.1	0	0	0	0	0	0	0
472	7	22096303	22096711	461	divergent	21	0.0106236	39	0	57.14	0	0	42.86	0	0	0	0	0	0	0
473	7	23541522	23544288	2793	plus-strand	21	0.0106236	45	0	0	0	0	100	0	0	0	0	0	0	0
474	7	35653947	35657838	3918	minus-strand	21	0.0106236	56	0	0	0	0	100	0	0	0	0	0	0	0
475	7	81880715	81885809	5122	minus-strand	21	0.0106236	24	0	47.62	14.29	4.76	33.33	0	0	0	0	0	0	0
476	7	108911624	108920509	8912	plus-strand	21	0.0106236	36	0	0	0	0	90.48	4.76	0	0	0	0	0	4.76
477	13	22092193	22096995	4830	minus-strand	21	0.0106236	32	0	9.52	0	4.76	85.71	0	0	0	0	0	0	0
478	14	134579802	134582711	2938	minus-strand	21	0.0106236	43	0	0	0	0	100	0	0	0	0	0	0	0
479	15	103177344	103182715	5398	minus-strand	21	0.0106236	23	0	0	0	0	95.24	4.76	0	0	0	0	0	0
480	15	132598995	132602889	3922	plus-strand	21	0.0106236	27	0	0	0	0	90.48	0	0	0	0	0	0	9.52
481	17	38113864	38122314	8507	divergent	21	0.0106236	32	0	0	0	0	100	0	0	0	0	0	0	0
482	17	55592938	55595732	2823	minus-strand	21	0.0106236	38	0	0	0	0	85.71	9.52	0	0	0	0	0	4.76
483	18	8566928	8572590	5691	minus-strand	21	0.0106236	31	0	0	0	0	100	0	0	0	0	0	0	0
484	1	265309773	265314085	4339	minus-strand	20	0.0101177	33	0	0	0	0	30	70	0	0	0	0	0	0
485	3	3951045	3953588	2570	minus-strand	20	0.0101177	46	0	0	0	0	100	0	0	0	0	0	0	0
486	3	4160638	4162822	2213	minus-strand	20	0.0101177	31	0	0	0	0	100	0	0	0	0	0	0	0
487	3	35800742	35805790	5075	minus-strand	20	0.0101177	26	0	0	0	10	30	60	0	0	0	0	0	0
488	3	38858396	38862620	4252	minus-strand	20	0.0101177	32	0	0	0	0	100	0	0	0	0	0	0	0
489	4	1794239	1796418	2208	minus-strand	20	0.0101177	25	0	0	40	0	60	0	0	0	0	0	0	0
490	4	12949112	12951524	2439	minus-strand	20	0.0101177	31	0	0	0	0	80	20	0	0	0	0	0	0
491	4	103118494	103124461	5968	plus-strand	20	0.0101177	24	0	0	0	0	95	5	0	0	0	0	0	0
492	6	123281700	123289206	7533	minus-strand	20	0.0101177	24	0	30	0	30	30	0	0	0	0	0	0	10
493	7	34162623	34165039	2443	plus-strand	20	0.0101177	44	0	45	10	0	45	0	0	0	0	0	0	0
494	7	60170229	60174877	4675	plus-strand	20	0.0101177	36	0	5	0	0	90	0	0	0	0	0	0	5
495	8	63442145	63446208	4064	mixed	20	0.0101177	28	0	0	0	0	100	0	0	0	0	0	0	0
496	8	88763366	88769985	6646	plus-strand	20	0.0101177	34	0	5	0	0	90	5	0	0	0	0	0	0
497	8	117263522	117268373	4880	plus-strand	20	0.0101177	41	0	0	0	0	75	15	0	0	0	0	0	10
498	9	10979884	10984655	4800	plus-strand	20	0.0101177	22	0	0	0	0	50	35	0	0	0	0	0	15
499	9	113855254	113856647	1422	minus-strand	20	0.0101177	68	0	0	0	0	100	0	0	0	0	0	0	0
500	10	16086985	16091651	4723	plus-strand	20	0.0101177	28	0	0	0	0	100	0	0	0	0	0	0	0
501	11	6439367	6442893	3555	minus-strand	20	0.0101177	37	0	5	0	0	95	0	0	0	0	0	0	0
502	12	18450282	18455434	5181	minus-strand	20	0.0101177	29	0	40	0	45	15	0	0	0	0	0	0	0
503	13	26477867	26477881	43	minus-strand	20	0.0101177	63	0	35	0	0	65	0	0	0	0	0	0	0
504	14	14273022	14281750	8757	minus-strand	20	0.0101177	21	0	0	0	0	100	0	0	0	0	0	0	0
505	14	34466407	34469167	2789	minus-strand	20	0.0101177	31	0	0	0	0	100	0	0	0	0	0	0	0
506	14	34860991	34866255	5265	plus-strand	20	0.0101177	22	0	10	0	0	90	0	0	0	0	0	0	0
507	15	47374735	47376611	1905	minus-strand	20	0.0101177	48	0	0	0	0	100	0	0	0	0	0	0	0
508	15	132389439	132398524	9086	minus-strand	20	0.0101177	28	0	0	0	0	100	0	0	0	0	0	0	0
509	16	65749177	65751288	2141	minus-strand	20	0.0101177	31	0	0	0	0	100	0	0	0	0	0	0	0
510	17	54512839	54515306	2496	minus-strand	20	0.0101177	24	0	65	0	0	35	0	0	0	0	0	0	0
511	17	61595819	61602848	7059	minus-strand	20	0.0101177	21	5	0	0	0	85	0	0	0	0	0	0	10
512	18	17420007	17420813	835	minus-strand	20	0.0101177	29	0	0	0	0	100	0	0	0	0	0	0	0
513	18	54189105	54189773	696	minus-strand	20	0.0101177	56	0	0	0	0	75	5	0	0	0	0	0	20
514	1	32957415	32957423	37	plus-strand	19	0.00961183	88	0	0	0	0	100	0	0	0	0	0	0	0
515	1	262107762	262109910	2176	plus-strand	19	0.00961183	29	0	0	0	0	47.37	52.63	0	0	0	0	0	0
516	1	285241046	285245043	4026	minus-strand	19	0.00961183	21	0	0	0	0	100	0	0	0	0	0	0	0
517	2	6587167	6589092	1954	plus-strand	19	0.00961183	29	0	0	68.42	0	31.58	0	0	0	0	0	0	0
518	2	10607432	10612137	4733	minus-strand	19	0.00961183	29	0	5.26	0	0	94.74	0	0	0	0	0	0	0
519	2	37718099	37720420	2348	minus-strand	19	0.00961183	20	0	63.16	0	0	36.84	0	0	0	0	0	0	0
520	2	51293029	51294264	1264	plus-strand	19	0.00961183	38	0	57.89	0	0	36.84	0	0	0	0	0	0	5.26
521	3	16404520	16409622	5159	mixed	19	0.00961183	26	0	0	5.26	63.16	26.32	0	0	0	0	0	0	5.26
522	3	16412220	16414057	1865	plus-strand	19	0.00961183	21	0	5.26	26.32	5.26	31.58	31.58	0	0	0	0	0	0
523	3	38023838	38028495	4685	plus-strand	19	0.00961183	34	5.26	0	0	47.37	42.11	0	0	0	0	0	0	5.26
524	3	38712454	38718379	5954	minus-strand	19	0.00961183	40	0	0	0	0	100	0	0	0	0	0	0	0
525	3	123184092	123185977	1914	plus-strand	19	0.00961183	29	0	0	0	0	63.16	36.84	0	0	0	0	0	0
526	4	101488172	101490207	2064	minus-strand	19	0.00961183	39	0	0	0	0	100	0	0	0	0	0	0	0
527	6	13378101	13384706	6634	plus-strand	19	0.00961183	21	0	0	0	57.89	31.58	5.26	0	0	0	0	0	5.26
528	6	20347223	20347872	676	plus-strand	19	0.00961183	26	0	15.79	0	0	84.21	0	0	0	0	0	0	0
529	6	48736881	48740381	3530	minus-strand	19	0.00961183	30	15.79	5.26	42.11	0	36.84	0	0	0	0	0	0	0
530	6	122454022	122458376	4383	plus-strand	19	0.00961183	36	0	0	0	0	78.95	21.05	0	0	0	0	0	0
531	7	22883372	22884104	786	divergent	19	0.00961183	23	0	42.11	0	0	57.89	0	0	0	0	0	0	0
532	7	84990284	84990598	344	plus-strand	19	0.00961183	32	0	36.84	0	0	63.16	0	0	0	0	0	0	0
533	8	42013300	42014017	745	plus-strand	19	0.00961183	66	0	0	0	0	100	0	0	0	0	0	0	0
534	8	119222778	119230078	7328	plus-strand	19	0.00961183	35	0	0	0	0	84.21	15.79	0	0	0	0	0	0
535	9	108958731	108968748	10044	minus-strand	19	0.00961183	26	0	0	52.63	0	36.84	5.26	0	0	0	0	0	5.26
536	10	64236456	64242978	6551	minus-strand	19	0.00961183	29	0	0	63.16	0	31.58	0	0	0	0	0	0	5.26
537	11	6836102	6842880	6807	minus-strand	19	0.00961183	33	0	0	0	0	100	0	0	0	0	0	0	0
538	12	18609521	18613936	4445	plus-strand	19	0.00961183	26	0	36.84	0	26.32	36.84	0	0	0	0	0	0	0
539	13	26768406	26775590	7213	minus-strand	19	0.00961183	21	0	10.53	0	0	89.47	0	0	0	0	0	0	0
540	15	113748046	113752166	4147	plus-strand	19	0.00961183	26	0	5.26	0	0	94.74	0	0	0	0	0	0	0
541	15	131923006	131924514	1535	plus-strand	19	0.00961183	29	0	0	0	42.11	57.89	0	0	0	0	0	0	0
542	17	37821070	37825386	4343	minus-strand	19	0.00961183	21	0	21.05	0	0	78.95	0	0	0	0	0	0	0
543	17	56217216	56223939	6751	plus-strand	19	0.00961183	25	0	0	0	0	84.21	10.53	0	0	0	0	0	5.26
544	18	16800460	16804446	4014	minus-strand	19	0.00961183	20	0	10.53	0	0	89.47	0	0	0	0	0	0	0
545	18	49092808	49098241	5460	minus-strand	19	0.00961183	23	0	0	0	0	100	0	0	0	0	0	0	0
546	1	80777998	80784201	6230	plus-strand	18	0.00910595	19	0	0	0	0	72.22	22.22	0	0	0	0	0	5.56
547	1	133839512	133840571	1088	minus-strand	18	0.00910595	22	38.89	0	0	50	11.11	0	0	0	0	0	0	0
548	1	137322613	137330358	7774	minus-strand	18	0.00910595	19	0	22.22	0	5.56	72.22	0	0	0	0	0	0	0
549	1	137519647	137521933	2315	minus-strand	18	0.00910595	18	0	0	0	0	100	0	0	0	0	0	0	0
550	1	137525818	137530487	4697	minus-strand	18	0.00910595	28	0	0	0	0	100	0	0	0	0	0	0	0
551	1	187894759	187895069	339	plus-strand	18	0.00910595	41	0	50	0	0	50	0	0	0	0	0	0	0
552	1	283556717	283560813	4097	plus-strand	18	0.00910595	27	0	33.33	0	0	55.56	0	0	0	0	0	0	11.11
553	2	13261947	13265587	3669	plus-strand	18	0.00910595	50	0	0	55.56	0	44.44	0	0	0	0	0	0	0
554	2	47373294	47375467	2200	minus-strand	18	0.00910595	23	0	33.33	0	0	66.67	0	0	0	0	0	0	0
555	2	61124812	61127319	2535	minus-strand	18	0.00910595	52	0	44.44	0	5.56	50	0	0	0	0	0	0	0
556	3	52182384	52184139	1782	minus-strand	18	0.00910595	27	0	44.44	22.22	0	16.67	16.67	0	0	0	0	0	0
557	3	66251977	66260800	8850	minus-strand	18	0.00910595	18	0	0	0	0	88.89	11.11	0	0	0	0	0	0
558	4	86193480	86195613	2161	plus-strand	18	0.00910595	34	0	0	0	0	94.44	0	0	0	0	0	0	5.56
559	5	18108466	18111026	2587	plus-strand	18	0.00910595	31	0	0	0	0	100	0	0	0	0	0	0	0
560	6	456646	461398	4780	minus-strand	18	0.00910595	25	0	0	0	50	50	0	0	0	0	0	0	0
561	6	1386664	1390302	3665	plus-strand	18	0.00910595	21	0	0	0	61.11	38.89	0	0	0	0	0	0	0
562	6	2599496	2601431	1964	minus-strand	18	0.00910595	38	0	0	0	0	100	0	0	0	0	0	0	0
563	6	31978103	31978108	35	minus-strand	18	0.00910595	41	0	0	0	0	100	0	0	0	0	0	0	0
564	6	36578179	36580575	2423	plus-strand	18	0.00910595	29	0	0	0	0	100	0	0	0	0	0	0	0
565	6	122390363	122392340	2004	minus-strand	18	0.00910595	20	0	11.11	0	38.89	50	0	0	0	0	0	0	0
566	7	27738017	27740787	2825	minus-strand	18	0.00910595	24	0	66.67	0	11.11	22.22	0	0	0	0	0	0	0
567	7	101534569	101537044	2502	plus-strand	18	0.00910595	30	0	0	0	0	100	0	0	0	0	0	0	0
568	7	120004368	120005443	1102	plus-strand	18	0.00910595	41	0	0	0	0	100	0	0	0	0	0	0	0
569	7	129658768	129661989	3250	minus-strand	18	0.00910595	23	0	0	0	0	88.89	11.11	0	0	0	0	0	0
570	9	55565398	55566912	1542	plus-strand	18	0.00910595	27	0	11.11	0	0	88.89	0	0	0	0	0	0	0
571	11	562640	562640	27	plus-strand	18	0.00910595	27	0	0	0	0	100	0	0	0	0	0	0	0
572	11	809334	814767	5460	minus-strand	18	0.00910595	23	0	0	0	0	94.44	5.56	0	0	0	0	0	0
573	11	68467782	68470638	2885	plus-strand	18	0.00910595	29	0	0	0	5.56	94.44	0	0	0	0	0	0	0
574	12	3273022	3276110	3117	plus-strand	18	0.00910595	24	0	22.22	0	0	66.67	0	0	0	11.11	0	0	0
575	13	26424130	26426338	2237	plus-strand	18	0.00910595	53	0	0	0	0	100	0	0	0	0	0	0	0
576	13	102908828	102912704	3903	minus-strand	18	0.00910595	26	0	0	72.22	0	27.78	0	0	0	0	0	0	0
577	14	133256629	133263592	6993	minus-strand	18	0.00910595	21	0	27.78	0	0	61.11	11.11	0	0	0	0	0	0
578	17	33442767	33443927	1187	plus-strand	18	0.00910595	23	0	0	0	0	100	0	0	0	0	0	0	0
579	18	8421505	8424005	2529	minus-strand	18	0.00910595	95	0	0	0	0	94.44	5.56	0	0	0	0	0	0
580	18	53360981	53365302	4348	minus-strand	18	0.00910595	28	0	0	22.22	0	55.56	11.11	0	0	0	0	0	11.11
581	1	200299164	200300282	1146	minus-strand	17	0.00860006	23	0	41.18	0	29.41	29.41	0	0	0	0	0	0	0
582	1	226007846	226011443	3625	plus-strand	17	0.00860006	22	0	82.35	0	0	17.65	0	0	0	0	0	0	0
583	1	246815690	246818840	3179	minus-strand	17	0.00860006	29	0	0	0	0	94.12	0	0	0	0	5.88	0	0
584	1	249559222	249561455	2260	plus-strand	17	0.00860006	31	0	11.76	11.76	0	76.47	0	0	0	0	0	0	0
585	1	251478203	251480215	2042	minus-strand	17	0.00860006	32	0	52.94	0	0	35.29	11.76	0	0	0	0	0	0
586	1	262074149	262075436	1316	plus-strand	17	0.00860006	36	0	0	0	0	82.35	17.65	0	0	0	0	0	0
587	2	9459978	9464529	4580	minus-strand	17	0.00860006	27	0	0	0	0	94.12	5.88	0	0	0	0	0	0
588	2	23200626	23203406	2809	plus-strand	17	0.00860006	24	0	5.88	0	0	94.12	0	0	0	0	0	0	0
589	2	135670145	135677668	7551	minus-strand	17	0.00860006	23	0	0	0	0	100	0	0	0	0	0	0	0
590	3	8011456	8017081	5653	minus-strand	17	0.00860006	25	0	0	94.12	0	5.88	0	0	0	0	0	0	0
591	3	9278651	9280823	2173	minus-strand	17	0.00860006	20	0	0	0	0	100	0	0	0	0	0	0	0
592	3	36847596	36850389	2821	plus-strand	17	0.00860006	24	0	0	0	47.06	41.18	11.76	0	0	0	0	0	0
593	3	42115933	42119724	3819	plus-strand	17	0.00860006	25	0	11.76	47.06	5.88	35.29	0	0	0	0	0	0	0
594	4	103224894	103229118	4253	plus-strand	17	0.00860006	20	0	17.65	0	0	82.35	0	0	0	0	0	0	0
595	4	105329472	105330782	1339	plus-strand	17	0.00860006	59	0	0	0	0	100	0	0	0	0	0	0	0
596	4	136161815	136166822	5036	minus-strand	17	0.00860006	20	0	0	0	0	100	0	0	0	0	0	0	0
597	6	1417015	1422648	5662	plus-strand	17	0.00860006	26	0	0	0	0	100	0	0	0	0	0	0	0
598	7	20532321	20535594	3329	minus-strand	17	0.00860006	22	0	11.76	0	0	88.24	0	0	0	0	0	0	0
599	7	34122498	34124616	2147	plus-strand	17	0.00860006	50	0	23.53	0	5.88	70.59	0	0	0	0	0	0	0
600	7	36821693	36825764	4072	plus-strand	17	0.00860006	25	0	0	0	0	100	0	0	0	0	0	0	0
601	7	96310407	96312156	1778	plus-strand	17	0.00860006	28	0	0	0	0	100	0	0	0	0	0	0	0
602	8	1379139	1383793	4681	minus-strand	17	0.00860006	20	0	0	0	41.18	47.06	11.76	0	0	0	0	0	0
603	8	117313909	117320952	7072	plus-strand	17	0.00860006	23	0	0	0	0	94.12	5.88	0	0	0	0	0	0
604	9	2554662	2559505	4844	minus-strand	17	0.00860006	18	0	17.65	0	0	76.47	5.88	0	0	0	0	0	0
605	10	56165295	56169383	4117	minus-strand	17	0.00860006	22	0	0	0	5.88	94.12	0	0	0	0	0	0	0
606	10	63587964	63591096	3161	minus-strand	17	0.00860006	22	0	0	0	0	100	0	0	0	0	0	0	0
607	10	64016858	64026052	9223	minus-strand	17	0.00860006	23	0	0	0	0	100	0	0	0	0	0	0	0
608	11	321120	323789	2696	minus-strand	17	0.00860006	19	0	0	0	47.06	29.41	23.53	0	0	0	0	0	0
609	12	32764824	32770488	5693	minus-strand	17	0.00860006	18	5.88	17.65	17.65	0	58.82	0	0	0	0	0	0	0
610	12	56541010	56550763	9782	plus-strand	17	0.00860006	19	11.76	5.88	11.76	0	58.82	11.76	0	0	0	0	0	0
611	13	60218767	60222067	3329	minus-strand	17	0.00860006	25	0	0	0	0	100	0	0	0	0	0	0	0
612	13	65017715	65022652	4965	minus-strand	17	0.00860006	18	0	0	0	0	100	0	0	0	0	0	0	0
613	13	76583138	76588567	5457	minus-strand	17	0.00860006	21	0	0	0	0	100	0	0	0	0	0	0	0
614	14	12506682	12509770	3116	plus-strand	17	0.00860006	19	11.76	5.88	0	0	82.35	0	0	0	0	0	0	0
615	14	29799806	29803149	3371	plus-strand	17	0.00860006	26	0	0	0	0	100	0	0	0	0	0	0	0
616	14	48608038	48608958	949	plus-strand	17	0.00860006	21	0	0	0	0	94.12	5.88	0	0	0	0	0	0
617	14	48931664	48936429	4821	plus-strand	17	0.00860006	21	0	5.88	58.82	17.65	17.65	0	0	0	0	0	0	0
618	14	61524972	61528318	3401	plus-strand	17	0.00860006	28	0	64.71	0	0	35.29	0	0	0	0	0	0	0
619	14	62871700	62876184	4511	minus-strand	17	0.00860006	30	0	0	0	0	100	0	0	0	0	0	0	0
620	14	142293999	142296929	2959	plus-strand	17	0.00860006	72	0	0	0	0	70.59	0	0	0	0	0	0	29.41
621	15	55669783	55671326	1601	minus-strand	17	0.00860006	22	0	0	0	0	100	0	0	0	0	0	0	0
622	16	30890089	30894062	4000	minus-strand	17	0.00860006	19	0	0	0	0	100	0	0	0	0	0	0	0
623	17	41116207	41121238	5060	minus-strand	17	0.00860006	19	0	0	0	58.82	41.18	0	0	0	0	0	0	0
624	17	49232631	49235423	2819	plus-strand	17	0.00860006	18	0	0	58.82	0	41.18	0	0	0	0	0	0	0
625	18	7510107	7517426	7346	plus-strand	17	0.00860006	28	0	0	0	0	100	0	0	0	0	0	0	0
626	18	18352275	18354084	1836	plus-strand	17	0.00860006	50	0	17.65	0	0	82.35	0	0	0	0	0	0	0
627	1	103867599	103871285	3713	plus-strand	16	0.00809418	20	0	0	0	0	93.75	0	0	0	0	0	0	6.25
628	1	252688557	252693896	5367	plus-strand	16	0.00809418	68	0	0	0	0	93.75	6.25	0	0	0	0	0	0
629	1	270344454	270346574	2149	plus-strand	16	0.00809418	20	0	0	0	0	37.5	62.5	0	0	0	0	0	0
630	1	287784034	287787339	3332	minus-strand	16	0.00809418	17	0	56.25	0	0	43.75	0	0	0	0	0	0	0
631	1	288826881	288831340	4488	minus-strand	16	0.00809418	30	0	0	37.5	0	43.75	18.75	0	0	0	0	0	0
632	2	77251004	77254040	3064	plus-strand	16	0.00809418	21	0	0	0	0	100	0	0	0	0	0	0	0
633	3	20255433	20258248	2842	minus-strand	16	0.00809418	21	0	75	0	0	25	0	0	0	0	0	0	0
634	3	35833110	35836023	2940	plus-strand	16	0.00809418	44	0	0	0	62.5	31.25	6.25	0	0	0	0	0	0
635	3	37651320	37655985	4666	plus-strand	16	0.00809418	18	0	12.5	0	0	87.5	0	0	0	0	0	0	0
636	3	64693923	64695631	1735	plus-strand	16	0.00809418	24	0	12.5	0	0	87.5	0	0	0	0	0	0	0
637	4	1769353	1776375	7050	minus-strand	16	0.00809418	21	0	0	50	0	43.75	6.25	0	0	0	0	0	0
638	4	36260623	36265211	4615	minus-strand	16	0.00809418	31	0	0	0	0	81.25	18.75	0	0	0	0	0	0
639	4	79031094	79034831	3766	minus-strand	16	0.00809418	22	0	0	0	0	100	0	0	0	0	0	0	0
640	5	30554647	30555286	666	plus-strand	16	0.00809418	30	0	0	0	0	100	0	0	0	0	0	0	0
641	5	61802886	61803719	862	minus-strand	16	0.00809418	17	0	0	0	0	93.75	0	0	0	0	0	0	6.25
642	6	45804179	45806482	2331	minus-strand	16	0.00809418	21	0	0	0	56.25	37.5	0	0	0	0	0	0	6.25
643	6	64697396	64698610	1242	minus-strand	16	0.00809418	22	0	0	0	0	100	0	0	0	0	0	0	0
644	7	4626187	4628052	1866	mixed	16	0.00809418	25	0	0	0	0	100	0	0	0	0	0	0	0
645	7	33165444	33169984	4567	minus-strand	16	0.00809418	17	0	0	0	62.5	37.5	0	0	0	0	0	0	0
646	7	104941406	104942654	1277	plus-strand	16	0.00809418	19	0	62.5	0	0	37.5	0	0	0	0	0	0	0
647	7	130506408	130509105	2726	minus-strand	16	0.00809418	21	0	0	0	0	100	0	0	0	0	0	0	0
648	9	116814607	116816060	1481	minus-strand	16	0.00809418	20	0	0	0	0	100	0	0	0	0	0	0	0
649	10	23922423	23924622	2228	minus-strand	16	0.00809418	24	0	62.5	0	0	37.5	0	0	0	0	0	0	0
650	10	31223168	31224438	1327	minus-strand	16	0.00809418	18	6.25	0	18.75	18.75	56.25	0	0	0	0	0	0	0
651	10	40095912	40100098	4213	minus-strand	16	0.00809418	19	0	0	0	0	75	0	0	0	0	0	0	25
652	11	494000	495463	1492	plus-strand	16	0.00809418	23	0	0	0	0	100	0	0	0	0	0	0	0
653	11	15514910	15516973	2119	plus-strand	16	0.00809418	25	0	0	62.5	6.25	31.25	0	0	0	0	0	0	0
654	11	16120753	16125126	4402	minus-strand	16	0.00809418	19	0	0	0	0	100	0	0	0	0	0	0	0
655	11	77332529	77336436	3962	plus-strand	16	0.00809418	18	0	0	0	0	100	0	0	0	0	0	0	0
656	12	20047102	20050227	3154	plus-strand	16	0.00809418	23	0	18.75	0	37.5	43.75	0	0	0	0	0	0	0
657	14	40716523	40721186	4692	minus-strand	16	0.00809418	19	25	18.75	25	0	25	0	0	0	0	0	0	6.25
658	14	49448711	49451489	2834	minus-strand	16	0.00809418	98	0	0	0	0	100	0	0	0	0	0	0	0
659	15	29211285	29212744	1460	minus-strand	16	0.00809418	32	0	12.5	0	0	81.25	0	0	0	0	0	0	6.25
660	16	6332226	6334513	2314	plus-strand	16	0.00809418	20	0	31.25	0	0	68.75	0	0	0	0	0	0	0
661	17	42650631	42653325	2723	plus-strand	16	0.00809418	20	0	0	6.25	37.5	37.5	18.75	0	0	0	0	0	0
662	17	43900212	43901887	1705	minus-strand	16	0.00809418	17	0	6.25	0	0	93.75	0	0	0	0	0	0	0
663	18	1786343	1789689	3374	minus-strand	16	0.00809418	19	0	0	0	0	100	0	0	0	0	0	0	0
664	1	22388773	22392095	3350	minus-strand	15	0.00758829	16	0	0	0	0	93.33	6.67	0	0	0	0	0	0
665	1	113084307	113085401	1124	divergent	15	0.00758829	18	0	0	0	0	86.67	13.33	0	0	0	0	0	0
666	1	289967403	289973093	5717	plus-strand	15	0.00758829	17	0	0	0	0	93.33	0	0	0	0	0	0	6.67
667	2	6331662	6335311	3678	plus-strand	15	0.00758829	21	0	0	0	66.67	33.33	0	0	0	0	0	0	0
668	2	56989993	56993963	3997	minus-strand	15	0.00758829	19	0	0	0	0	86.67	13.33	0	0	0	0	0	0
669	2	67006794	67011442	4705	minus-strand	15	0.00758829	18	6.67	0	46.67	0	33.33	13.33	0	0	0	0	0	0
670	2	68828421	68829185	793	plus-strand	15	0.00758829	18	0	0	0	0	100	0	0	0	0	0	0	0
671	2	135886580	135890726	4176	minus-strand	15	0.00758829	31	0	0	0	0	100	0	0	0	0	0	0	0
672	2	136065572	136067113	1569	minus-strand	15	0.00758829	38	0	66.67	0	0	33.33	0	0	0	0	0	0	0
673	3	3405572	3410366	4821	minus-strand	15	0.00758829	27	0	0	0	0	100	0	0	0	0	0	0	0
674	3	16575823	16581810	6015	minus-strand	15	0.00758829	15	6.67	20	0	6.67	66.67	0	0	0	0	0	0	0
675	3	19805604	19810467	4864	minus-strand	15	0.00758829	23	0	0	0	0	80	20	0	0	0	0	0	0
676	3	33838130	33844888	6785	plus-strand	15	0.00758829	19	0	0	0	66.67	26.67	6.67	0	0	0	0	0	0
677	3	115753160	115754464	1333	minus-strand	15	0.00758829	21	0	0	0	0	33.33	66.67	0	0	0	0	0	0
678	4	2861085	2861974	918	minus-strand	15	0.00758829	26	0	0	0	0	100	0	0	0	0	0	0	0
679	4	13672891	13676230	3369	minus-strand	15	0.00758829	23	0	0	0	0	73.33	26.67	0	0	0	0	0	0
680	4	14400521	14407620	7126	minus-strand	15	0.00758829	15	0	0	0	0	86.67	13.33	0	0	0	0	0	0
681	4	14750854	14751523	698	plus-strand	15	0.00758829	16	0	40	0	0	60	0	0	0	0	0	0	0
682	4	37290682	37293212	2557	plus-strand	15	0.00758829	17	0	0	0	0	93.33	6.67	0	0	0	0	0	0
683	4	70607042	70608668	1653	minus-strand	15	0.00758829	20	0	33.33	0	0	66.67	0	0	0	0	0	0	0
684	4	77237458	77239931	2500	minus-strand	15	0.00758829	23	0	0	0	0	86.67	13.33	0	0	0	0	0	0
685	4	106133446	106136706	3287	minus-strand	15	0.00758829	22	0	0	0	0	100	0	0	0	0	0	0	0
686	4	107716814	107717743	958	minus-strand	15	0.00758829	23	0	0	0	0	86.67	0	0	0	0	0	0	13.33
687	4	111709234	111713525	4319	minus-strand	15	0.00758829	18	0	0	0	0	100	0	0	0	0	0	0	0
688	4	112551754	112553932	2206	plus-strand	15	0.00758829	26	0	0	0	0	93.33	6.67	0	0	0	0	0	0
689	4	112591981	112596601	4649	plus-strand	15	0.00758829	26	0	0	0	0	100	0	0	0	0	0	0	0
690	4	117663285	117663285	27	minus-strand	15	0.00758829	106	0	0	0	0	100	0	0	0	0	0	0	0
691	6	20380542	20382702	2161	plus-strand	15	0.00758829	17	0	6.67	60	13.33	20	0	0	0	0	0	0	0
692	6	26519845	26523379	3563	minus-strand	15	0.00758829	26	0	0	0	0	93.33	0	0	0	0	0	0	6.67
693	6	34934597	34939032	4462	minus-strand	15	0.00758829	24	0	6.67	0	0	93.33	0	0	0	0	0	0	0
694	6	51768316	51773295	5007	minus-strand	15	0.00758829	18	0	40	0	0	60	0	0	0	0	0	0	0
695	6	123264319	123268657	4367	minus-strand	15	0.00758829	23	0	20	0	53.33	26.67	0	0	0	0	0	0	0
696	7	22870267	22870627	390	minus-strand	15	0.00758829	21	0	20	0	0	80	0	0	0	0	0	0	0
697	7	23583257	23584670	1440	plus-strand	15	0.00758829	22	0	0	0	0	66.67	26.67	0	0	0	0	0	6.67
698	7	31673605	31677016	3439	plus-strand	15	0.00758829	22	0	0	0	0	100	0	0	0	0	0	0	0
699	7	95871923	95873830	1934	minus-strand	15	0.00758829	17	0	0	0	0	100	0	0	0	0	0	0	0
700	7	104949584	104950046	490	minus-strand	15	0.00758829	35	0	0	0	0	100	0	0	0	0	0	0	0
701	7	120007983	120011404	3448	plus-strand	15	0.00758829	20	0	0	0	0	60	40	0	0	0	0	0	0
702	8	47932452	47934402	1978	plus-strand	15	0.00758829	17	0	0	0	0	100	0	0	0	0	0	0	0
703	9	671958	674344	2415	minus-strand	15	0.00758829	33	0	0	0	0	33.33	46.67	0	0	0	0	0	20
704	9	5395780	5400487	4762	plus-strand	15	0.00758829	16	0	0	53.33	6.67	33.33	6.67	0	0	0	0	0	0
705	9	54015778	54018451	2728	plus-strand	15	0.00758829	26	0	0	73.33	0	26.67	0	0	0	0	0	0	0
706	9	61262750	61263286	566	minus-strand	15	0.00758829	26	0	0	0	0	100	0	0	0	0	0	0	0
707	10	18788120	18792107	3988	plus-strand	15	0.00758829	17	6.67	13.33	46.67	0	13.33	0	0	0	0	0	0	20
708	10	24686279	24689752	3501	plus-strand	15	0.00758829	16	0	6.67	0	0	93.33	0	0	0	0	0	0	0
709	11	630502	634430	3955	plus-strand	15	0.00758829	23	0	0	0	0	100	0	0	0	0	0	0	0
710	12	23991994	23993490	1523	plus-strand	15	0.00758829	17	0	6.67	0	0	93.33	0	0	0	0	0	0	0
711	12	37837904	37841311	3437	plus-strand	15	0.00758829	21	0	0	0	0	100	0	0	0	0	0	0	0
712	12	47949179	47955467	6318	minus-strand	15	0.00758829	17	0	0	26.67	0	66.67	6.67	0	0	0	0	0	0
713	12	52449390	52453679	4318	minus-strand	15	0.00758829	15	0	0	0	0	93.33	6.67	0	0	0	0	0	0
714	12	56926230	56929835	3662	plus-strand	15	0.00758829	22	0	0	13.33	40	46.67	0	0	0	0	0	0	0
715	13	29013749	29017251	3529	plus-strand	15	0.00758829	19	0	6.67	0	0	93.33	0	0	0	0	0	0	0
716	13	65104826	65113005	8208	plus-strand	15	0.00758829	18	0	0	0	0	93.33	6.67	0	0	0	0	0	0
717	13	78823721	78825414	1720	minus-strand	15	0.00758829	24	0	0	0	0	66.67	0	0	0	0	0	0	33.33
718	14	141202167	141202648	510	plus-strand	15	0.00758829	33	0	0	0	0	100	0	0	0	0	0	0	0
719	16	49697476	49702856	5410	plus-strand	15	0.00758829	17	0	0	0	0	80	20	0	0	0	0	0	0
720	17	40423370	40424788	1445	minus-strand	15	0.00758829	50	0	0	0	0	66.67	33.33	0	0	0	0	0	0
721	18	5453317	5453395	105	plus-strand	15	0.00758829	56	0	0	0	0	100	0	0	0	0	0	0	0
722	1	137605025	137610867	5869	plus-strand	14	0.0070824	16	0	0	0	0	100	0	0	0	0	0	0	0
723	1	151708608	151715712	7133	plus-strand	14	0.0070824	18	0	0	50	0	50	0	0	0	0	0	0	0
724	1	212604528	212606516	2015	plus-strand	14	0.0070824	19	0	0	0	0	100	0	0	0	0	0	0	0
725	1	288144335	288145744	1436	plus-strand	14	0.0070824	20	0	57.14	0	0	42.86	0	0	0	0	0	0	0
726	1	294159492	294164826	5364	minus-strand	14	0.0070824	24	0	14.29	7.14	50	28.57	0	0	0	0	0	0	0
727	2	45165108	45165110	29	plus-strand	14	0.0070824	113	0	14.29	0	0	85.71	0	0	0	0	0	0	0
728	2	105618298	105618993	725	minus-strand	14	0.0070824	21	0	0	0	0	57.14	42.86	0	0	0	0	0	0
729	2	127604255	127604887	661	minus-strand	14	0.0070824	23	0	21.43	0	0	21.43	0	0	0	57.14	0	0	0
730	2	138449351	138453336	4014	minus-strand	14	0.0070824	23	0	50	0	0	50	0	0	0	0	0	0	0
731	3	393244	399568	6325	mixed	14	0.0070824	16	0	0	28.57	35.71	7.14	21.43	0	0	0	0	0	7.14
732	3	16386881	16389623	2771	plus-strand	14	0.0070824	16	57.14	0	0	21.43	21.43	0	0	0	0	0	0	0
733	3	16445100	16445504	431	plus-strand	14	0.0070824	14	0	28.57	0	0	71.43	0	0	0	0	0	0	0
734	3	35741849	35742715	894	minus-strand	14	0.0070824	16	0	0	0	64.29	35.71	0	0	0	0	0	0	0
735	3	42080013	42081447	1463	plus-strand	14	0.0070824	19	0	14.29	50	0	35.71	0	0	0	0	0	0	0
736	3	91950962	91955109	4176	plus-strand	14	0.0070824	19	0	0	0	0	100	0	0	0	0	0	0	0
737	4	2864981	2872361	7409	minus-strand	14	0.0070824	16	0	0	0	0	100	0	0	0	0	0	0	0
738	4	101197512	101201495	4010	minus-strand	14	0.0070824	27	0	0	0	0	100	0	0	0	0	0	0	0
739	4	110916189	110919427	3266	minus-strand	14	0.0070824	16	0	0	0	0	100	0	0	0	0	0	0	0
740	4	127701182	127708276	7123	minus-strand	14	0.0070824	16	0	0	21.43	0	78.57	0	0	0	0	0	0	0
741	4	136093145	136099511	6422	minus-strand	14	0.0070824	19	0	0	0	0	78.57	21.43	0	0	0	0	0	0
742	5	5236624	5237487	916	divergent	14	0.0070824	65	0	0	0	0	64.29	0	0	0	35.71	0	0	0
743	5	99653300	99655293	2020	plus-strand	14	0.0070824	18	0	0	50	0	50	0	0	0	0	0	0	0
744	6	8890968	8894413	3474	minus-strand	14	0.0070824	20	0	0	0	0	100	0	0	0	0	0	0	0
745	6	10229465	10231897	2459	minus-strand	14	0.0070824	29	0	0	0	0	100	0	0	0	0	0	0	0
746	6	13320902	13325730	4855	plus-strand	14	0.0070824	20	14.29	0	42.86	0	35.71	7.14	0	0	0	0	0	0
747	6	29801652	29803681	2058	plus-strand	14	0.0070824	18	0	0	0	0	100	0	0	0	0	0	0	0
748	6	31672670	31675326	2683	minus-strand	14	0.0070824	31	0	0	0	50	42.86	7.14	0	0	0	0	0	0
749	6	56348486	56350624	2165	plus-strand	14	0.0070824	23	0	7.14	0	0	92.86	0	0	0	0	0	0	0
750	6	65119589	65126881	7321	minus-strand	14	0.0070824	17	0	0	64.29	0	21.43	7.14	0	0	0	0	0	7.14
751	6	65638035	65644130	6096	plus-strand	14	0.0070824	15	0	21.43	0	0	64.29	7.14	0	0	0	0	0	7.14
752	6	72859453	72861004	1580	minus-strand	14	0.0070824	60	0	0	0	0	71.43	28.57	0	0	0	0	0	0
753	6	118784195	118786953	2787	minus-strand	14	0.0070824	31	0	21.43	0	0	78.57	0	0	0	0	0	0	0
754	7	34087393	34087588	222	minus-strand	14	0.0070824	16	0	64.29	0	0	35.71	0	0	0	0	0	0	0
755	7	34807659	34813226	5597	minus-strand	14	0.0070824	20	0	0	0	64.29	35.71	0	0	0	0	0	0	0
756	7	73325742	73327885	2170	minus-strand	14	0.0070824	14	0	57.14	0	0	42.86	0	0	0	0	0	0	0
757	7	108310371	108311789	1445	minus-strand	14	0.0070824	18	0	0	0	0	100	0	0	0	0	0	0	0
758	9	115135791	115139433	3669	plus-strand	14	0.0070824	15	0	0	0	0	92.86	7.14	0	0	0	0	0	0
759	11	6815535	6818624	3116	minus-strand	14	0.0070824	58	0	0	0	0	100	0	0	0	0	0	0	0
760	11	77866127	77870794	4696	minus-strand	14	0.0070824	20	0	0	71.43	0	28.57	0	0	0	0	0	0	0
761	11	79596428	79597935	1536	minus-strand	14	0.0070824	22	0	0	0	0	100	0	0	0	0	0	0	0
762	12	10240801	10244781	4008	plus-strand	14	0.0070824	21	0	0	0	0	100	0	0	0	0	0	0	0
763	12	16330875	16336069	5221	minus-strand	14	0.0070824	15	0	42.86	0	0	50	0	0	0	0	0	0	7.14
764	12	16785114	16787014	1929	plus-strand	14	0.0070824	16	0	7.14	71.43	0	21.43	0	0	0	0	0	0	0
765	12	21445811	21445813	31	plus-strand	14	0.0070824	47	0	0	0	0	100	0	0	0	0	0	0	0
766	12	24429464	24432504	3069	minus-strand	14	0.0070824	21	7.14	35.71	14.29	7.14	35.71	0	0	0	0	0	0	0
767	12	45920253	45922802	2576	minus-strand	14	0.0070824	15	0	14.29	0	0	85.71	0	0	0	0	0	0	0
768	12	47157389	47161516	4155	minus-strand	14	0.0070824	25	0	0	0	0	92.86	7.14	0	0	0	0	0	0
769	12	47940356	47943744	3418	minus-strand	14	0.0070824	25	0	0	78.57	0	14.29	7.14	0	0	0	0	0	0
770	12	56395277	56400347	5098	plus-strand	14	0.0070824	15	0	7.14	0	71.43	21.43	0	0	0	0	0	0	0
771	13	51468554	51470941	2416	plus-strand	14	0.0070824	15	0	0	0	0	100	0	0	0	0	0	0	0
772	13	59198567	59199976	1438	minus-strand	14	0.0070824	24	0	0	21.43	0	71.43	0	0	0	0	0	0	7.14
773	14	473386	474508	1149	minus-strand	14	0.0070824	25	0	0	0	0	100	0	0	0	0	0	0	0
774	14	30674803	30676535	1761	minus-strand	14	0.0070824	39	0	0	0	50	42.86	0	0	0	0	0	0	7.14
775	14	50888439	50895339	6929	plus-strand	14	0.0070824	24	0	0	42.86	7.14	35.71	14.29	0	0	0	0	0	0
776	14	50948900	50951566	2695	plus-strand	14	0.0070824	27	0	21.43	0	0	78.57	0	0	0	0	0	0	0
777	14	112285210	112286968	1787	minus-strand	14	0.0070824	29	0	0	0	0	85.71	0	0	0	0	0	0	14.29
778	15	51861502	51865806	4332	plus-strand	14	0.0070824	18	0	0	0	0	92.86	0	0	0	0	0	0	7.14
779	17	32439050	32440087	1064	plus-strand	14	0.0070824	33	0	35.71	0	0	57.14	0	0	0	0	0	0	7.14
780	x	97332672	97334503	1858	plus-strand	14	0.0070824	17	0	0	85.71	0	14.29	0	0	0	0	0	0	0
781	1	721103	725979	4877	minus-strand	13	0.00657652	14	0	0	0	0	100	0	0	0	0	0	0	0
782	1	57010151	57012856	2734	minus-strand	13	0.00657652	16	0	0	0	0	100	0	0	0	0	0	0	0
783	1	113134671	113138377	3734	plus-strand	13	0.00657652	19	0	0	0	0	69.23	23.08	0	0	0	0	0	7.69
784	1	199870076	199875927	5879	plus-strand	13	0.00657652	21	0	0	0	0	61.54	30.77	0	0	0	0	0	7.69
785	1	274462307	274463641	1361	plus-strand	13	0.00657652	13	0	0	0	0	100	0	0	0	0	0	0	0
786	1	276045966	276048355	2416	plus-strand	13	0.00657652	34	0	0	0	53.85	46.15	0	0	0	0	0	0	0
787	1	289151428	289155753	4354	minus-strand	13	0.00657652	19	0	0	84.62	0	15.38	0	0	0	0	0	0	0
788	2	1239653	1246750	7125	minus-strand	13	0.00657652	13	0	0	0	30.77	23.08	30.77	0	0	0	0	0	15.38
789	2	2870643	2874136	3521	minus-strand	13	0.00657652	24	0	0	0	30.77	46.15	7.69	0	0	0	0	0	15.38
790	2	9276920	9277193	302	plus-strand	13	0.00657652	18	0	0	0	0	76.92	23.08	0	0	0	0	0	0
791	2	50876438	50885238	8827	minus-strand	13	0.00657652	17	7.69	7.69	53.85	0	30.77	0	0	0	0	0	0	0
792	3	9008706	9013923	5246	minus-strand	13	0.00657652	14	0	0	0	61.54	30.77	7.69	0	0	0	0	0	0
793	3	25636704	25638922	2245	plus-strand	13	0.00657652	18	0	0	0	0	100	0	0	0	0	0	0	0
794	3	33637460	33638809	1378	minus-strand	13	0.00657652	21	0	0	0	69.23	30.77	0	0	0	0	0	0	0
795	3	36030904	36034728	3853	plus-strand	13	0.00657652	19	7.69	0	0	69.23	23.08	0	0	0	0	0	0	0
796	3	71075270	71080392	5152	plus-strand	13	0.00657652	14	0	0	0	0	100	0	0	0	0	0	0	0
797	3	123522986	123530918	7933	plus-strand	13	0.00657652	13	0	0	0	0	100	0	0	0	0	0	0	0
798	4	1621043	1621927	911	plus-strand	13	0.00657652	42	0	0	0	0	100	0	0	0	0	0	0	0
799	4	78107157	78111597	4469	plus-strand	13	0.00657652	15	0	7.69	0	0	92.31	0	0	0	0	0	0	0
800	4	107195786	107198590	2832	minus-strand	13	0.00657652	16	0	0	0	0	100	0	0	0	0	0	0	0
801	4	115581044	115583167	2152	plus-strand	13	0.00657652	18	0	0	0	0	61.54	30.77	0	0	0	0	0	7.69
802	5	12527476	12529186	1739	plus-strand	13	0.00657652	17	0	7.69	0	0	92.31	0	0	0	0	0	0	0
803	5	60109344	60113573	4256	minus-strand	13	0.00657652	18	0	0	61.54	15.38	23.08	0	0	0	0	0	0	0
804	6	30112105	30113934	1857	plus-strand	13	0.00657652	19	0	0	0	0	100	0	0	0	0	0	0	0
805	6	36037075	36040104	3058	plus-strand	13	0.00657652	14	0	15.38	0	15.38	46.15	15.38	0	0	0	0	0	7.69
806	6	82793976	82798400	4453	minus-strand	13	0.00657652	14	0	0	0	0	92.31	7.69	0	0	0	0	0	0
807	7	2879914	2884239	4355	minus-strand	13	0.00657652	16	0	15.38	0	7.69	53.85	7.69	0	0	0	0	0	15.38
808	7	8570411	8575506	5122	minus-strand	13	0.00657652	14	7.69	0	61.54	0	30.77	0	0	0	0	0	0	0
809	7	31601876	31605643	3796	minus-strand	13	0.00657652	14	0	0	0	0	92.31	7.69	0	0	0	0	0	0
810	7	91190661	91192567	1936	minus-strand	13	0.00657652	23	0	0	0	0	100	0	0	0	0	0	0	0
811	7	95855644	95862387	6773	minus-strand	13	0.00657652	14	0	0	0	0	100	0	0	0	0	0	0	0
812	7	105031645	105034649	3033	minus-strand	13	0.00657652	41	0	0	0	0	46.15	53.85	0	0	0	0	0	0
813	7	108184976	108191421	6474	plus-strand	13	0.00657652	13	0	7.69	0	7.69	84.62	0	0	0	0	0	0	0
814	7	131097633	131101121	3515	minus-strand	13	0.00657652	17	0	7.69	0	0	92.31	0	0	0	0	0	0	0
815	7	131238189	131239846	1685	plus-strand	13	0.00657652	24	0	0	0	0	92.31	7.69	0	0	0	0	0	0
816	8	1386117	1389623	3565	divergent	13	0.00657652	14	0	0	0	69.23	23.08	0	0	0	0	0	0	7.69
817	8	117257578	117261489	3966	plus-strand	13	0.00657652	22	0	0	0	0	92.31	0	0	0	0	0	0	7.69
818	9	8948102	8950887	2812	minus-strand	13	0.00657652	15	0	0	0	0	100	0	0	0	0	0	0	0
819	9	9633483	9636319	2837	plus-strand	13	0.00657652	17	0	0	0	0	100	0	0	0	0	0	0	0
820	9	10438529	10445894	7393	minus-strand	13	0.00657652	16	0	0	0	0	76.92	23.08	0	0	0	0	0	0
821	9	113433523	113436613	3117	plus-strand	13	0.00657652	15	0	0	0	0	100	0	0	0	0	0	0	0
822	9	115072882	115079697	6842	plus-strand	13	0.00657652	14	0	0	0	0	100	0	0	0	0	0	0	0
823	9	122592757	122598225	5495	minus-strand	13	0.00657652	13	0	0	0	0	92.31	7.69	0	0	0	0	0	0
824	10	24996082	24996887	832	plus-strand	13	0.00657652	17	0	0	76.92	0	15.38	0	0	0	0	0	0	7.69
825	11	7574918	7574929	40	minus-strand	13	0.00657652	49	0	0	0	0	0	100	0	0	0	0	0	0
826	12	8092479	8097635	5185	plus-strand	13	0.00657652	25	0	0	0	0	53.85	46.15	0	0	0	0	0	0
827	13	2328718	2331068	2377	plus-strand	13	0.00657652	18	0	0	0	0	100	0	0	0	0	0	0	0
828	13	26299455	26300962	1536	minus-strand	13	0.00657652	16	0	0	0	0	100	0	0	0	0	0	0	0
829	13	28561908	28561931	52	minus-strand	13	0.00657652	20	0	0	0	0	100	0	0	0	0	0	0	0
830	13	33704474	33708714	4268	plus-strand	13	0.00657652	17	0	30.77	0	0	69.23	0	0	0	0	0	0	0
831	13	59194713	59196242	1558	minus-strand	13	0.00657652	15	38.46	7.69	0	0	53.85	0	0	0	0	0	0	0
832	14	14386283	14392882	6628	plus-strand	13	0.00657652	13	0	0	0	0	100	0	0	0	0	0	0	0
833	14	43069217	43071848	2660	minus-strand	13	0.00657652	15	0	0	0	0	76.92	23.08	0	0	0	0	0	0
834	14	48956661	48957476	844	plus-strand	13	0.00657652	23	0	0	0	0	100	0	0	0	0	0	0	0
835	14	52420963	52425001	4067	plus-strand	13	0.00657652	14	0	0	0	0	92.31	0	0	0	0	0	0	7.69
836	14	113507098	113511574	4503	plus-strand	13	0.00657652	21	0	0	0	0	100	0	0	0	0	0	0	0
837	15	132231504	132236198	4751	divergent	13	0.00657652	16	0	0	7.69	23.08	61.54	0	0	0	0	0	0	7.69
838	16	16218843	16220751	1935	plus-strand	13	0.00657652	20	0	23.08	0	0	76.92	0	0	0	0	0	0	0
839	16	63494310	63497110	2829	plus-strand	13	0.00657652	16	0	0	0	0	100	0	0	0	0	0	0	0
840	17	48718743	48721167	2453	minus-strand	13	0.00657652	21	0	0	0	0	100	0	0	0	0	0	0	0
841	17	55557679	55563413	5761	minus-strand	13	0.00657652	58	0	0	0	0	92.31	7.69	0	0	0	0	0	0
842	18	2086123	2090424	4328	minus-strand	13	0.00657652	14	0	0	0	0	92.31	0	0	0	0	0	0	7.69
843	x	19473581	19477259	3707	plus-strand	13	0.00657652	21	0	0	0	0	92.31	7.69	0	0	0	0	0	0
844	1	125446455	125449672	3246	minus-strand	12	0.00607063	13	0	0	0	0	91.67	8.33	0	0	0	0	0	0
845	1	137316990	137319484	2523	minus-strand	12	0.00607063	14	0	8.33	0	0	91.67	0	0	0	0	0	0	0
846	1	187905043	187909229	4242	divergent	12	0.00607063	22	0	33.33	0	0	66.67	0	0	0	0	0	0	0
847	1	251291734	251291797	91	minus-strand	12	0.00607063	17	0	75	0	0	25	0	0	0	0	0	0	0
848	1	262635927	262640550	4652	plus-strand	12	0.00607063	12	0	16.67	0	0	75	0	0	0	0	0	0	8.33
849	1	293589708	293594939	5232	plus-strand	12	0.00607063	16	0	0	0	0	83.33	8.33	0	0	0	0	0	8.33
850	2	1356259	1360374	4144	plus-strand	12	0.00607063	14	0	0	0	0	100	0	0	0	0	0	0	0
851	2	38288470	38296206	7765	plus-strand	12	0.00607063	12	0	8.33	0	0	75	16.67	0	0	0	0	0	0
852	2	52235929	52239525	3597	minus-strand	12	0.00607063	15	16.67	8.33	25	0	16.67	25	0	0	0	0	0	8.33
853	2	129644702	129644704	29	plus-strand	12	0.00607063	15	0	0	0	0	41.67	0	0	0	0	0	0	58.33
854	3	8462153	8468392	6240	minus-strand	12	0.00607063	12	0	0	58.33	25	16.67	0	0	0	0	0	0	0
855	3	27825970	27826020	79	minus-strand	12	0.00607063	21	0	0	25	0	75	0	0	0	0	0	0	0
856	3	28408562	28412116	3584	plus-strand	12	0.00607063	17	0	0	0	0	91.67	8.33	0	0	0	0	0	0
857	3	33385954	33390712	4785	minus-strand	12	0.00607063	14	16.67	0	0	0	83.33	0	0	0	0	0	0	0
858	3	41272373	41276300	3954	minus-strand	12	0.00607063	13	0	0	0	0	83.33	16.67	0	0	0	0	0	0
859	4	39875	46682	6862	plus-strand	12	0.00607063	18	0	0	0	0	91.67	8.33	0	0	0	0	0	0
860	4	103537532	103540941	3438	plus-strand	12	0.00607063	12	0	50	0	33.33	16.67	0	0	0	0	0	0	0
861	5	16058896	16058951	84	plus-strand	12	0.00607063	14	0	0	0	0	58.33	41.67	0	0	0	0	0	0
862	5	18095166	18101914	6776	minus-strand	12	0.00607063	16	16.67	0	25	0	58.33	0	0	0	0	0	0	0
863	5	62735039	62739485	4474	plus-strand	12	0.00607063	14	0	0	0	0	91.67	0	0	0	0	0	0	8.33
864	6	473813	479860	6074	plus-strand	12	0.00607063	16	0	0	0	58.33	41.67	0	0	0	0	0	0	0
865	6	798060	800806	2773	plus-strand	12	0.00607063	35	0	0	0	0	91.67	0	0	0	0	0	0	8.33
866	6	19592908	19595937	3058	plus-strand	12	0.00607063	14	0	0	0	50	50	0	0	0	0	0	0	0
867	6	20265371	20270550	5209	minus-strand	12	0.00607063	15	0	0	0	0	100	0	0	0	0	0	0	0
868	6	57480191	57481507	1346	plus-strand	12	0.00607063	16	0	0	0	0	100	0	0	0	0	0	0	0
869	6	60957307	60958939	1660	plus-strand	12	0.00607063	12	0	0	0	66.67	33.33	0	0	0	0	0	0	0
870	6	112928322	112930540	2247	minus-strand	12	0.00607063	14	0	16.67	0	0	83.33	0	0	0	0	0	0	0
871	6	118151257	118152809	1581	minus-strand	12	0.00607063	22	0	0	0	0	100	0	0	0	0	0	0	0
872	6	122404922	122404947	52	minus-strand	12	0.00607063	18	0	0	0	0	100	0	0	0	0	0	0	0
873	6	122721162	122721794	659	minus-strand	12	0.00607063	14	0	0	0	0	100	0	0	0	0	0	0	0
874	7	24108606	24110854	2249	minus-strand	12	0.00607063	15	0	0	0	0	100	0	0	0	0	0	0	0
875	7	28012358	28014619	2319	minus-strand	12	0.00607063	13	0	8.33	0	0	83.33	8.33	0	0	0	0	0	0
876	7	34415366	34418212	2873	minus-strand	12	0.00607063	14	0	8.33	8.33	33.33	50	0	0	0	0	0	0	0
877	7	36816327	36817631	1332	plus-strand	12	0.00607063	15	0	41.67	0	0	58.33	0	0	0	0	0	0	0
878	7	42643829	42646051	2250	minus-strand	12	0.00607063	39	0	0	0	0	100	0	0	0	0	0	0	0
879	7	59109785	59113445	3688	plus-strand	12	0.00607063	18	0	0	0	0	100	0	0	0	0	0	0	0
880	7	93578122	93580968	2875	plus-strand	12	0.00607063	18	0	0	0	0	91.67	8.33	0	0	0	0	0	0
881	7	117735965	117738183	2247	plus-strand	12	0.00607063	14	0	0	0	0	75	25	0	0	0	0	0	0
882	7	120344784	120349576	4821	minus-strand	12	0.00607063	12	0	0	0	0	100	0	0	0	0	0	0	0
883	8	1162414	1163126	739	minus-strand	12	0.00607063	15	0	0	0	0	50	50	0	0	0	0	0	0
884	8	4513607	4516855	3277	plus-strand	12	0.00607063	18	0	0	0	66.67	33.33	0	0	0	0	0	0	0
885	8	31761037	31762942	1934	minus-strand	12	0.00607063	17	0	0	0	100	0	0	0	0	0	0	0	0
886	9	8942274	8945644	3397	minus-strand	12	0.00607063	22	0	0	0	0	100	0	0	0	0	0	0	0
887	9	61370787	61373302	2570	minus-strand	12	0.00607063	22	0	0	0	0	100	0	0	0	0	0	0	0
888	9	62645861	62648653	2820	minus-strand	12	0.00607063	12	0	16.67	0	0	75	0	0	0	0	0	0	8.33
889	9	84170262	84177695	7434	plus-strand	12	0.00607063	15	0	0	0	0	100	0	0	0	0	0	0	0
890	9	115067987	115070464	2531	plus-strand	12	0.00607063	14	0	25	0	0	75	0	0	0	0	0	0	0
891	10	60408547	60410956	2436	minus-strand	12	0.00607063	14	0	0	0	0	100	0	0	0	0	0	0	0
892	12	12437385	12437895	565	minus-strand	12	0.00607063	26	0	41.67	0	0	41.67	0	0	0	16.67	0	0	0
893	12	16170595	16172413	1846	minus-strand	12	0.00607063	12	0	0	0	0	100	0	0	0	0	0	0	0
894	12	16225262	16233178	7917	minus-strand	12	0.00607063	12	0	0	8.33	0	83.33	0	0	0	0	0	0	8.33
895	12	20522660	20527524	4892	plus-strand	12	0.00607063	23	0	0	41.67	0	58.33	0	0	0	0	0	0	0
896	12	23427175	23428390	1244	plus-strand	12	0.00607063	22	0	16.67	0	0	83.33	0	0	0	0	0	0	0
897	12	56917212	56923327	6170	minus-strand	12	0.00607063	14	0	0	0	25	50	16.67	0	0	0	0	0	8.33
898	13	19244870	19247288	2447	plus-strand	12	0.00607063	13	0	0	0	0	100	0	0	0	0	0	0	0
899	13	73626635	73628456	1850	plus-strand	12	0.00607063	22	0	66.67	0	0	33.33	0	0	0	0	0	0	0
900	13	100650105	100651739	1663	plus-strand	12	0.00607063	24	0	0	0	0	100	0	0	0	0	0	0	0
901	13	104346435	104350677	4269	plus-strand	12	0.00607063	14	0	66.67	0	0	33.33	0	0	0	0	0	0	0
902	14	22210412	22213806	3423	minus-strand	12	0.00607063	16	0	0	0	0	100	0	0	0	0	0	0	0
903	14	24354645	24355622	1004	minus-strand	12	0.00607063	19	0	0	0	0	66.67	0	0	0	0	0	0	33.33
904	14	44661431	44669113	7709	plus-strand	12	0.00607063	15	0	0	0	0	100	0	0	0	0	0	0	0
905	14	50182067	50185411	3373	plus-strand	12	0.00607063	13	0	0	8.33	41.67	41.67	8.33	0	0	0	0	0	0
906	14	95386964	95386965	30	plus-strand	12	0.00607063	77	0	0	0	0	100	0	0	0	0	0	0	0
907	14	106165898	106168269	2399	plus-strand	12	0.00607063	25	0	58.33	0	0	33.33	8.33	0	0	0	0	0	0
908	14	111711055	111713743	2716	minus-strand	12	0.00607063	17	0	16.67	0	0	83.33	0	0	0	0	0	0	0
909	14	113543239	113546271	3060	minus-strand	12	0.00607063	17	0	0	0	0	100	0	0	0	0	0	0	0
910	14	118875219	118876235	1046	plus-strand	12	0.00607063	19	0	0	0	0	100	0	0	0	0	0	0	0
911	14	135465174	135471276	6131	plus-strand	12	0.00607063	14	0	0	0	0	91.67	0	0	0	0	0	0	8.33
912	14	145480766	145485897	5160	plus-strand	12	0.00607063	13	0	0	0	0	91.67	8.33	0	0	0	0	0	0
913	16	49138717	49138724	37	minus-strand	12	0.00607063	51	0	0	0	0	100	0	0	0	0	0	0	0
914	17	39117408	39121451	4070	minus-strand	12	0.00607063	13	0	0	0	0	83.33	8.33	0	0	0	0	0	8.33
915	17	63704545	63712303	7785	minus-strand	12	0.00607063	17	0	0	8.33	16.67	75	0	0	0	0	0	0	0
916	x	13122947	13125338	2418	plus-strand	12	0.00607063	15	0	0	0	0	100	0	0	0	0	0	0	0
917	x	44380095	44381731	1663	minus-strand	12	0.00607063	16	0	8.33	0	8.33	83.33	0	0	0	0	0	0	0
918	1	2679256	2680057	828	plus-strand	11	0.00556475	16	0	0	54.55	0	36.36	0	0	0	0	0	0	9.09
919	1	3063404	3068614	5267	plus-strand	11	0.00556475	18	0	0	0	0	100	0	0	0	0	0	0	0
920	1	3140621	3142182	1590	minus-strand	11	0.00556475	25	0	9.09	0	0	90.91	0	0	0	0	0	0	0
921	1	57075999	57079470	3527	minus-strand	11	0.00556475	19	0	9.09	0	0	90.91	0	0	0	0	0	0	0
922	1	87210649	87214432	3812	minus-strand	11	0.00556475	12	0	9.09	0	9.09	81.82	0	0	0	0	0	0	0
923	1	89350977	89354806	3856	plus-strand	11	0.00556475	16	0	9.09	0	0	90.91	0	0	0	0	0	0	0
924	1	151722039	151722815	804	plus-strand	11	0.00556475	11	0	0	9.09	0	63.64	27.27	0	0	0	0	0	0
925	1	212610230	212613145	2969	plus-strand	11	0.00556475	13	0	9.09	0	0	72.73	0	0	0	0	0	0	18.18
926	1	251558555	251560920	2393	plus-strand	11	0.00556475	26	27.27	0	45.45	0	27.27	0	0	0	0	0	0	0
927	1	281600192	281603893	3728	minus-strand	11	0.00556475	15	0	0	0	0	100	0	0	0	0	0	0	0
928	2	13368234	13370509	2303	plus-strand	11	0.00556475	17	0	0	81.82	0	18.18	0	0	0	0	0	0	0
929	2	13405301	13409850	4577	minus-strand	11	0.00556475	14	0	0	72.73	0	27.27	0	0	0	0	0	0	0
930	2	16835985	16841492	5535	plus-strand	11	0.00556475	11	18.18	0	18.18	0	63.64	0	0	0	0	0	0	0
931	2	34271387	34272813	1454	plus-strand	11	0.00556475	12	0	54.55	0	0	45.45	0	0	0	0	0	0	0
932	2	63389433	63394941	5536	minus-strand	11	0.00556475	11	9.09	0	0	0	90.91	0	0	0	0	0	0	0
933	2	66416421	66423738	7344	minus-strand	11	0.00556475	12	0	0	45.45	0	54.55	0	0	0	0	0	0	0
934	2	68304899	68308371	3529	minus-strand	11	0.00556475	31	9.09	9.09	0	0	81.82	0	0	0	0	0	0	0
935	2	131633925	131637190	3294	plus-strand	11	0.00556475	12	0	0	0	0	100	0	0	0	0	0	0	0
936	3	878173	882606	4462	plus-strand	11	0.00556475	16	0	0	0	0	90.91	9.09	0	0	0	0	0	0
937	3	5216373	5221924	5578	plus-strand	11	0.00556475	23	0	9.09	0	9.09	81.82	0	0	0	0	0	0	0
938	3	5729321	5734561	5268	minus-strand	11	0.00556475	11	9.09	0	0	63.64	18.18	9.09	0	0	0	0	0	0
939	3	9204591	9210643	6080	minus-strand	11	0.00556475	14	0	0	0	0	63.64	18.18	0	0	0	0	0	18.18
940	3	20037940	20043788	5877	plus-strand	11	0.00556475	23	0	0	0	0	100	0	0	0	0	0	0	0
941	3	34787524	34788974	1477	plus-strand	11	0.00556475	14	0	18.18	0	0	81.82	0	0	0	0	0	0	0
942	3	123368593	123371524	2932	mixed	11	0.00556475	16	0	0	0	0	90.91	9.09	0	0	0	0	0	0
943	4	2874605	2876512	1934	minus-strand	11	0.00556475	16	0	0	0	0	100	0	0	0	0	0	0	0
944	4	13645248	13651382	6162	minus-strand	11	0.00556475	12	0	0	0	0	90.91	9.09	0	0	0	0	0	0
945	4	81063117	81067361	4273	plus-strand	11	0.00556475	13	0	0	0	27.27	45.45	9.09	0	0	0	0	0	18.18
946	4	101025757	101029385	3655	plus-strand	11	0.00556475	18	0	36.36	0	0	63.64	0	0	0	0	0	0	0
947	4	108982048	108983642	1624	minus-strand	11	0.00556475	31	0	0	0	0	36.36	0	0	0	0	0	0	63.64
948	5	59666835	59666839	31	minus-strand	11	0.00556475	20	0	0	0	0	63.64	0	0	0	0	0	0	36.36
949	5	64492063	64493171	1137	plus-strand	11	0.00556475	11	0	0	0	0	100	0	0	0	0	0	0	0
950	5	64596150	64599578	3455	plus-strand	11	0.00556475	13	18.18	0	27.27	0	54.55	0	0	0	0	0	0	0
951	6	28413253	28414667	1443	plus-strand	11	0.00556475	17	0	0	0	36.36	27.27	9.09	0	0	0	0	0	27.27
952	6	36290594	36292400	1833	minus-strand	11	0.00556475	12	0	63.64	0	27.27	9.09	0	0	0	0	0	0	0
953	6	51288898	51294148	5277	minus-strand	11	0.00556475	13	0	45.45	0	0	54.55	0	0	0	0	0	0	0
954	6	102588925	102591262	2364	minus-strand	11	0.00556475	11	0	0	0	0	100	0	0	0	0	0	0	0
955	6	117021614	117026108	4522	plus-strand	11	0.00556475	15	0	0	0	0	81.82	18.18	0	0	0	0	0	0
956	6	121022627	121023727	1128	plus-strand	11	0.00556475	12	0	0	27.27	0	36.36	36.36	0	0	0	0	0	0
957	6	122848926	122853864	4939	plus-strand	11	0.00556475	13	0	0	0	0	72.73	18.18	0	0	0	0	0	9.09
958	7	18201161	18207168	6034	plus-strand	11	0.00556475	15	0	0	0	0	90.91	9.09	0	0	0	0	0	0
959	7	22001570	22001769	226	plus-strand	11	0.00556475	22	0	54.55	0	0	45.45	0	0	0	0	0	0	0
960	7	62942887	62946362	3504	minus-strand	11	0.00556475	12	0	0	0	0	72.73	27.27	0	0	0	0	0	0
961	7	64831952	64833763	1812	minus-strand	11	0.00556475	12	0	0	0	0	90.91	9.09	0	0	0	0	0	0
962	7	93525441	93526759	1348	minus-strand	11	0.00556475	22	0	0	0	0	100	0	0	0	0	0	0	0
963	7	106519716	106523006	3317	plus-strand	11	0.00556475	16	0	45.45	0	9.09	45.45	0	0	0	0	0	0	0
964	9	621909	624305	2425	plus-strand	11	0.00556475	13	0	0	0	0	63.64	18.18	0	0	0	0	0	18.18
965	9	9713107	9714062	983	minus-strand	11	0.00556475	20	0	0	0	0	54.55	45.45	0	0	0	0	0	0
966	9	26388230	26392503	4302	plus-strand	11	0.00556475	14	0	27.27	0	0	18.18	0	0	0	54.55	0	0	0
967	9	38481558	38483417	1912	plus-strand	11	0.00556475	12	0	18.18	0	27.27	9.09	45.45	0	0	0	0	0	0
968	9	49271663	49275443	3807	plus-strand	11	0.00556475	12	0	0	0	0	100	0	0	0	0	0	0	0
969	9	59362568	59365265	2725	plus-strand	11	0.00556475	13	9.09	0	45.45	0	45.45	0	0	0	0	0	0	0
970	9	115054236	115060948	6739	plus-strand	11	0.00556475	13	0	0	0	0	90.91	0	0	0	0	0	0	9.09
971	10	63208182	63211608	3455	plus-strand	11	0.00556475	30	0	0	0	0	90.91	9.09	0	0	0	0	0	0
972	11	6504599	6505731	1133	minus-strand	11	0.00556475	11	0	0	0	0	90.91	9.09	0	0	0	0	0	0
973	12	17651713	17659872	8160	minus-strand	11	0.00556475	12	0	18.18	0	54.55	27.27	0	0	0	0	0	0	0
974	12	37955151	37956618	1494	plus-strand	11	0.00556475	20	0	0	0	0	100	0	0	0	0	0	0	0
975	12	45925580	45925580	29	minus-strand	11	0.00556475	15	0	0	0	36.36	54.55	0	0	0	0	0	0	9.09
976	12	50064677	50067733	3083	minus-strand	11	0.00556475	16	0	18.18	0	0	36.36	0	0	0	45.45	0	0	0
977	12	53069170	53072204	3064	plus-strand	11	0.00556475	15	0	9.09	0	9.09	63.64	18.18	0	0	0	0	0	0
978	13	145200535	145200552	46	minus-strand	11	0.00556475	19	0	0	0	0	100	0	0	0	0	0	0	0
979	14	31794962	31797838	2904	minus-strand	11	0.00556475	13	0	0	0	0	100	0	0	0	0	0	0	0
980	14	40671981	40673134	1182	plus-strand	11	0.00556475	18	0	36.36	0	0	63.64	0	0	0	0	0	0	0
981	14	42922811	42924352	1570	minus-strand	11	0.00556475	13	0	0	0	0	100	0	0	0	0	0	0	0
982	14	48343997	48345809	1842	minus-strand	11	0.00556475	17	0	0	0	0	63.64	36.36	0	0	0	0	0	0
983	14	50075711	50078265	2583	minus-strand	11	0.00556475	14	0	81.82	0	0	9.09	9.09	0	0	0	0	0	0
984	14	68947138	68951318	4235	plus-strand	11	0.00556475	12	0	9.09	0	0	90.91	0	0	0	0	0	0	0
985	14	113883696	113884742	1073	plus-strand	11	0.00556475	35	0	9.09	0	0	90.91	0	0	0	0	0	0	0
986	14	116666916	116674634	7745	minus-strand	11	0.00556475	14	0	0	0	0	81.82	18.18	0	0	0	0	0	0
987	14	118062013	118063888	1903	plus-strand	11	0.00556475	16	0	45.45	0	0	54.55	0	0	0	0	0	0	0
988	14	125848210	125851806	3625	plus-strand	11	0.00556475	11	0	0	0	0	54.55	45.45	0	0	0	0	0	0
989	14	133534247	133535890	1672	minus-strand	11	0.00556475	12	0	0	0	0	81.82	18.18	0	0	0	0	0	0
990	15	102079006	102081887	2909	minus-strand	11	0.00556475	17	0	0	0	0	100	0	0	0	0	0	0	0
991	15	103100968	103108106	7191	plus-strand	11	0.00556475	13	0	0	0	0	100	0	0	0	0	0	0	0
992	15	113897968	113898263	324	plus-strand	11	0.00556475	20	0	0	0	0	100	0	0	0	0	0	0	0
993	15	130581648	130585177	3556	minus-strand	11	0.00556475	11	0	0	0	0	90.91	9.09	0	0	0	0	0	0
994	15	132453014	132456329	3342	plus-strand	11	0.00556475	17	0	0	0	0	90.91	9.09	0	0	0	0	0	0
995	16	47823222	47830290	7125	minus-strand	11	0.00556475	12	0	0	0	0	90.91	9.09	0	0	0	0	0	0
996	17	36570691	36574147	3485	minus-strand	11	0.00556475	13	0	0	0	0	100	0	0	0	0	0	0	0
997	17	42280312	42283901	3617	minus-strand	11	0.00556475	21	0	0	0	0	90.91	0	0	0	0	0	0	9.09
998	17	42657983	42661326	3372	plus-strand	11	0.00556475	13	0	0	0	45.45	27.27	18.18	0	0	0	0	0	9.09
999	17	48559801	48560028	256	plus-strand	11	0.00556475	27	0	36.36	0	0	63.64	0	0	0	0	0	0	0
1000	17	56799578	56802718	3167	plus-strand	11	0.00556475	14	0	0	0	0	81.82	18.18	0	0	0	0	0	0
1001	18	1896187	1897096	938	plus-strand	11	0.00556475	13	0	0	0	0	100	0	0	0	0	0	0	0
1002	18	41239224	41242515	3318	minus-strand	11	0.00556475	13	0	9.09	0	0	90.91	0	0	0	0	0	0	0
1003	18	54124989	54129078	4118	plus-strand	11	0.00556475	11	0	0	0	0	100	0	0	0	0	0	0	0
1004	1	96045635	96045646	41	minus-strand	10	0.00505886	52	0	0	0	0	100	0	0	0	0	0	0	0
1005	1	146697232	146698937	1735	minus-strand	10	0.00505886	14	0	0	0	0	100	0	0	0	0	0	0	0
1006	1	197736085	197737311	1253	plus-strand	10	0.00505886	15	0	0	50	0	50	0	0	0	0	0	0	0
1007	1	225531891	225534197	2333	minus-strand	10	0.00505886	11	0	0	0	0	100	0	0	0	0	0	0	0
1008	1	247011637	247015681	4073	plus-strand	10	0.00505886	10	0	40	0	0	60	0	0	0	0	0	0	0
1009	1	247476182	247479837	3683	minus-strand	10	0.00505886	10	0	40	0	20	40	0	0	0	0	0	0	0
1010	1	274191749	274195690	3970	minus-strand	10	0.00505886	12	0	20	0	50	30	0	0	0	0	0	0	0
1011	1	280493017	280494050	1060	minus-strand	10	0.00505886	14	0	10	0	0	90	0	0	0	0	0	0	0
1012	2	3567134	3570353	3246	minus-strand	10	0.00505886	12	0	0	0	0	100	0	0	0	0	0	0	0
1013	2	8441495	8443959	2519	minus-strand	10	0.00505886	16	0	20	0	0	80	0	0	0	0	0	0	0
1014	2	13269663	13271654	2020	plus-strand	10	0.00505886	11	0	0	70	0	30	0	0	0	0	0	0	0
1015	2	14777852	14780763	2940	minus-strand	10	0.00505886	10	0	0	40	0	60	0	0	0	0	0	0	0
1016	2	51680250	51682539	2318	plus-strand	10	0.00505886	10	0	0	0	50	40	0	0	0	0	0	0	10
1017	2	52422388	52426429	4095	plus-strand	10	0.00505886	17	0	0	0	0	100	0	0	0	0	0	0	0
1018	2	61404240	61405386	1177	plus-strand	10	0.00505886	12	0	50	0	0	50	0	0	0	0	0	0	0
1019	2	66971822	66972008	214	plus-strand	10	0.00505886	17	0	30	0	0	70	0	0	0	0	0	0	0
1020	2	69838109	69839692	1610	minus-strand	10	0.00505886	16	0	90	0	0	10	0	0	0	0	0	0	0
1021	2	70421065	70422740	1702	minus-strand	10	0.00505886	10	0	0	0	0	100	0	0	0	0	0	0	0
1022	2	78751438	78753666	2255	plus-strand	10	0.00505886	18	0	0	0	0	80	20	0	0	0	0	0	0
1023	2	126821460	126823766	2334	minus-strand	10	0.00505886	14	0	0	0	0	100	0	0	0	0	0	0	0
1024	2	127264532	127264827	324	minus-strand	10	0.00505886	11	0	0	0	0	100	0	0	0	0	0	0	0
1025	2	135820034	135820415	410	plus-strand	10	0.00505886	12	0	0	0	0	100	0	0	0	0	0	0	0
1026	3	10306931	10310181	3278	plus-strand	10	0.00505886	10	0	0	0	0	70	30	0	0	0	0	0	0
1027	3	34818072	34822365	4320	minus-strand	10	0.00505886	10	0	0	0	0	100	0	0	0	0	0	0	0
1028	3	36291345	36294977	3659	minus-strand	10	0.00505886	11	0	0	0	60	40	0	0	0	0	0	0	0
1029	3	41289449	41292243	2795	minus-strand	10	0.00505886	13	0	0	0	0	70	30	0	0	0	0	0	0
1030	3	49536027	49538427	2427	minus-strand	10	0.00505886	13	0	0	0	0	100	0	0	0	0	0	0	0
1031	3	49588589	49592132	3570	plus-strand	10	0.00505886	12	0	0	0	0	100	0	0	0	0	0	0	0
1032	3	85408030	85414667	6666	minus-strand	10	0.00505886	11	0	0	0	0	100	0	0	0	0	0	0	0
1033	3	91925267	91928373	3133	minus-strand	10	0.00505886	13	0	0	0	0	80	20	0	0	0	0	0	0
1034	4	13631853	13632936	1110	minus-strand	10	0.00505886	14	0	0	0	0	100	0	0	0	0	0	0	0
1035	4	93862430	93864869	2468	plus-strand	10	0.00505886	43	0	0	0	0	90	0	0	0	0	0	0	10
1036	4	98071154	98073726	2600	plus-strand	10	0.00505886	10	0	20	0	0	70	0	0	0	0	0	0	10
1037	4	98285007	98289281	4303	plus-strand	10	0.00505886	10	0	60	0	0	40	0	0	0	0	0	0	0
1038	4	99371368	99374041	2701	plus-strand	10	0.00505886	12	0	0	0	0	100	0	0	0	0	0	0	0
1039	4	115146282	115149006	2753	minus-strand	10	0.00505886	16	0	0	0	0	100	0	0	0	0	0	0	0
1040	4	136102029	136106095	4122	mixed	10	0.00505886	13	20	0	0	0	80	0	0	0	0	0	0	0
1041	5	6491127	6494813	3715	plus-strand	10	0.00505886	13	10	0	70	0	20	0	0	0	0	0	0	0
1042	5	55170466	55170961	522	minus-strand	10	0.00505886	14	0	50	0	0	50	0	0	0	0	0	0	0
1043	5	73921198	73925238	4067	minus-strand	10	0.00505886	10	0	10	0	0	90	0	0	0	0	0	0	0
1044	6	9562854	9565364	2540	plus-strand	10	0.00505886	11	0	0	0	0	100	0	0	0	0	0	0	0
1045	6	30119528	30120534	1034	plus-strand	10	0.00505886	28	10	0	40	0	50	0	0	0	0	0	0	0
1046	6	33947654	33948937	1310	minus-strand	10	0.00505886	18	0	70	0	0	30	0	0	0	0	0	0	0
1047	6	35293788	35296970	3209	minus-strand	10	0.00505886	17	0	10	0	0	90	0	0	0	0	0	0	0
1048	6	41396794	41397049	284	minus-strand	10	0.00505886	13	0	0	0	0	70	30	0	0	0	0	0	0
1049	6	56139441	56141429	2043	mixed	10	0.00505886	11	0	0	0	0	100	0	0	0	0	0	0	0
1050	6	66526533	66530368	3862	plus-strand	10	0.00505886	11	0	0	0	0	80	20	0	0	0	0	0	0
1051	6	88791384	88794046	2691	plus-strand	10	0.00505886	12	0	0	0	0	90	0	0	0	0	0	0	10
1052	7	20560050	20561663	1643	plus-strand	10	0.00505886	11	0	0	0	0	100	0	0	0	0	0	0	0
1053	7	21931932	21932436	531	minus-strand	10	0.00505886	13	0	50	0	0	50	0	0	0	0	0	0	0
1054	7	39694918	39695077	187	minus-strand	10	0.00505886	12	0	0	0	0	100	0	0	0	0	0	0	0
1055	7	40910492	40911170	707	plus-strand	10	0.00505886	12	0	0	0	30	40	30	0	0	0	0	0	0
1056	7	43926501	43932331	5886	plus-strand	10	0.00505886	14	0	60	0	20	20	0	0	0	0	0	0	0
1057	7	90579578	90585941	6391	minus-strand	10	0.00505886	13	0	0	0	0	100	0	0	0	0	0	0	0
1058	7	99465877	99469493	3643	minus-strand	10	0.00505886	13	0	0	0	0	90	0	0	0	0	0	0	10
1059	7	99471837	99474829	3019	minus-strand	10	0.00505886	10	0	10	0	0	50	40	0	0	0	0	0	0
1060	7	121696290	121696293	33	minus-strand	10	0.00505886	62	0	0	0	0	60	40	0	0	0	0	0	0
1061	7	136148580	136153262	4710	plus-strand	10	0.00505886	22	0	0	0	0	100	0	0	0	0	0	0	0
1062	8	64380852	64384251	3426	plus-strand	10	0.00505886	13	0	40	0	10	50	0	0	0	0	0	0	0
1063	8	88621674	88624820	3175	minus-strand	10	0.00505886	17	0	0	0	0	80	0	0	0	0	0	0	20
1064	8	119218249	119219545	1324	plus-strand	10	0.00505886	15	10	40	0	0	50	0	0	0	0	0	0	0
1065	9	43557035	43561882	4875	plus-strand	10	0.00505886	13	10	0	20	0	70	0	0	0	0	0	0	0
1066	9	45155385	45157591	2233	plus-strand	10	0.00505886	10	0	20	0	0	80	0	0	0	0	0	0	0
1067	9	55171491	55172334	872	plus-strand	10	0.00505886	10	40	0	0	0	60	0	0	0	0	0	0	0
1068	9	61433582	61434150	596	plus-strand	10	0.00505886	13	0	0	0	0	100	0	0	0	0	0	0	0
1069	9	108928078	108933638	5589	plus-strand	10	0.00505886	13	0	0	0	90	10	0	0	0	0	0	0	0
1070	9	125541679	125542517	867	plus-strand	10	0.00505886	14	0	50	40	0	10	0	0	0	0	0	0	0
1071	10	6817768	6817772	34	minus-strand	10	0.00505886	19	0	0	0	0	100	0	0	0	0	0	0	0
1072	10	21174493	21176758	2292	minus-strand	10	0.00505886	14	0	70	0	0	30	0	0	0	0	0	0	0
1073	10	30926043	30927486	1472	plus-strand	10	0.00505886	11	0	10	20	0	70	0	0	0	0	0	0	0
1074	10	46045323	46048666	3372	minus-strand	10	0.00505886	10	0	0	0	0	70	10	0	0	0	0	0	20
1075	10	50555089	50555090	28	plus-strand	10	0.00505886	59	0	0	0	0	100	0	0	0	0	0	0	0
1076	10	56704227	56707348	3176	minus-strand	10	0.00505886	11	0	0	60	20	20	0	0	0	0	0	0	0
1077	11	1022125	1026356	4259	plus-strand	10	0.00505886	10	0	0	0	0	100	0	0	0	0	0	0	0
1078	11	2942313	2947526	5267	plus-strand	10	0.00505886	10	0	0	0	0	100	0	0	0	0	0	0	0
1079	11	12952437	12957560	5152	plus-strand	10	0.00505886	12	0	0	50	0	20	20	0	0	0	0	0	10
1080	11	16721944	16724912	2995	plus-strand	10	0.00505886	11	0	0	50	0	10	40	0	0	0	0	0	0
1081	11	72117323	72120022	2727	plus-strand	10	0.00505886	13	0	0	0	0	100	0	0	0	0	0	0	0
1082	11	78905644	78907282	1665	plus-strand	10	0.00505886	10	0	0	80	0	20	0	0	0	0	0	0	0
1083	12	4687158	4690928	3799	plus-strand	10	0.00505886	15	10	0	20	0	70	0	0	0	0	0	0	0
1084	12	4943756	4943762	34	minus-strand	10	0.00505886	22	0	60	0	0	40	0	0	0	0	0	0	0
1085	12	32633421	32636567	3174	minus-strand	10	0.00505886	13	0	0	0	0	100	0	0	0	0	0	0	0
1086	12	45833726	45834089	393	minus-strand	10	0.00505886	24	0	50	0	0	50	0	0	0	0	0	0	0
1087	12	51781990	51784727	2767	plus-strand	10	0.00505886	12	0	10	0	0	90	0	0	0	0	0	0	0
1088	12	52436033	52439004	2998	plus-strand	10	0.00505886	13	40	0	30	0	30	0	0	0	0	0	0	0
1089	12	56213796	56215291	1548	minus-strand	10	0.00505886	16	0	30	0	0	70	0	0	0	0	0	0	0
1090	13	2004628	2006093	1492	minus-strand	10	0.00505886	13	0	0	0	0	100	0	0	0	0	0	0	0
1091	13	26783698	26788305	4634	plus-strand	10	0.00505886	11	10	20	0	0	70	0	0	0	0	0	0	0
1092	13	57718971	57720757	1813	minus-strand	10	0.00505886	12	0	0	0	0	100	0	0	0	0	0	0	0
1093	13	97440986	97440987	28	plus-strand	10	0.00505886	12	0	0	0	0	80	20	0	0	0	0	0	0
1094	13	100371403	100372149	775	plus-strand	10	0.00505886	10	0	0	0	70	30	0	0	0	0	0	0	0
1095	14	6870909	6877813	6932	minus-strand	10	0.00505886	11	0	30	0	20	40	0	0	0	0	0	0	10
1096	14	12120984	12122154	1197	minus-strand	10	0.00505886	17	0	20	0	0	80	0	0	0	0	0	0	0
1097	14	32639203	32643695	4521	minus-strand	10	0.00505886	11	0	0	0	0	100	0	0	0	0	0	0	0
1098	14	32710442	32713435	2994	plus-strand	10	0.00505886	12	0	60	0	0	40	0	0	0	0	0	0	0
1099	14	51050762	51053262	2529	minus-strand	10	0.00505886	16	30	0	0	0	70	0	0	0	0	0	0	0
1100	14	51268574	51270910	2364	plus-strand	10	0.00505886	16	0	0	0	80	10	0	0	0	0	0	0	10
1101	14	64028714	64029941	1254	minus-strand	10	0.00505886	10	0	50	0	0	50	0	0	0	0	0	0	0
1102	14	65802017	65802939	951	minus-strand	10	0.00505886	18	0	0	0	0	100	0	0	0	0	0	0	0
1103	14	93229659	93229737	105	minus-strand	10	0.00505886	11	0	0	20	0	80	0	0	0	0	0	0	0
1104	14	116266428	116269135	2708	plus-strand	10	0.00505886	19	10	10	20	0	60	0	0	0	0	0	0	0
1105	14	133947517	133949984	2494	minus-strand	10	0.00505886	10	0	0	0	0	100	0	0	0	0	0	0	0
1106	15	78249450	78251998	2576	plus-strand	10	0.00505886	12	0	0	0	0	100	0	0	0	0	0	0	0
1107	16	25154426	25155538	1139	plus-strand	10	0.00505886	10	0	10	0	0	80	10	0	0	0	0	0	0
1108	17	11260760	11262126	1393	minus-strand	10	0.00505886	16	0	0	0	0	100	0	0	0	0	0	0	0
1109	17	13389238	13392430	3219	minus-strand	10	0.00505886	11	0	0	0	0	100	0	0	0	0	0	0	0
1110	17	29351100	29354411	3338	plus-strand	10	0.00505886	11	0	0	80	0	0	20	0	0	0	0	0	0
1111	17	34018321	34021063	2771	plus-strand	10	0.00505886	10	0	0	0	0	100	0	0	0	0	0	0	0
1112	17	37653669	37655744	2104	minus-strand	10	0.00505886	11	0	30	0	0	70	0	0	0	0	0	0	0
1113	17	48712298	48714412	2141	plus-strand	10	0.00505886	11	0	0	0	20	80	0	0	0	0	0	0	0
1114	17	50140020	50141991	1998	plus-strand	10	0.00505886	15	0	40	0	0	50	0	0	0	0	0	0	10
1115	17	50837194	50841449	4310	minus-strand	10	0.00505886	10	0	0	10	80	10	0	0	0	0	0	0	0
1116	17	56845742	56847271	1558	minus-strand	10	0.00505886	11	0	70	0	0	30	0	0	0	0	0	0	0
1117	17	61480826	61482348	1551	plus-strand	10	0.00505886	10	0	40	0	20	40	0	0	0	0	0	0	0
1118	17	61867533	61869115	1611	plus-strand	10	0.00505886	12	0	0	0	0	100	0	0	0	0	0	0	0
1119	18	4721623	4724046	2451	minus-strand	10	0.00505886	13	0	0	60	0	10	30	0	0	0	0	0	0
1120	18	49063868	49064252	413	minus-strand	10	0.00505886	13	0	70	0	0	20	0	0	0	0	0	0	10
1121	18	49631262	49638324	7089	plus-strand	10	0.00505886	10	0	0	0	0	100	0	0	0	0	0	0	0
1122	x	82011066	82015166	4128	plus-strand	10	0.00505886	12	10	0	0	0	90	0	0	0	0	0	0	0
1123	x	88788809	88790451	1669	plus-strand	10	0.00505886	27	0	0	0	0	100	0	0	0	0	0	0	0
1124	x	119113397	119116609	3239	plus-strand	10	0.00505886	12	0	0	0	0	50	50	0	0	0	0	0	0
