# Supplementary material for: Discovery of Potential piRNAs from Next Generation Sequences of the Sexually Mature Porcine Testes
Source: PLoS One. 2012 Apr 6;7(4):e34770. doi: 10.1371/journal.pone.0034770 (PMC3321025; doi:10.1371/journal.pone.0034770)
Supplement: Table S6 — Homology search of pig piRNAs against piRNA database. BLASTn was used to analyze alignments of the Solexa deep sequences of more than 26 nt with human, mouse and rat piRNA sequences downloaded from RNAdb. (XLS) [file pone.0034770.s006.xls]

## Sheet: Table S6
Table S6: Homology search of pig piRNAs against piRNA database.BLASTn was used to analyze alignments of the Solexa deep sequences of more than 26 nt with human, mouse and rat piRNA sequences downloaded from RNAdb.
Sus scrofa piRNA(query sequence)	subject piRNA	query start	query end	hit start	hit end	Stats %ID	Stats Length	Stats E-val	Stats Score
t0028041	gnl|PIR|PIR37631	1	30	1	30	100	30	3e-10	56.5
t0028041	gnl|PIR|PIR37630	1	29	1	29	100	29	1e-09	54.7
t0030544	gnl|PIR|PIR2026	1	29	1	29	100	29	1e-09	54.7
t0041635	gnl|PIR|PIR86355	1	30	1	30	100	30	3e-10	56.5
t0041635	gnl|PIR|PIR86354	1	30	1	30	100	30	3e-10	56.5
t0041635	gnl|PIR|PIR27993	1	30	1	30	100	30	3e-10	56.5
t0041635	gnl|PIR|PIR217620	1	30	1	30	100	30	3e-10	56.5
t0041635	gnl|PIR|PIR86356	1	29	1	29	100	29	1e-09	54.7
t0041635	gnl|PIR|PIR86353	1	29	1	29	100	29	1e-09	54.7
t0041635	gnl|PIR|PIR27994	1	29	1	29	100	29	1e-09	54.7
t0041635	gnl|PIR|PIR27992	1	29	1	29	100	29	1e-09	54.7
t0041635	gnl|PIR|PIR248475	1	29	1	29	100	29	1e-09	54.7
t0041635	gnl|PIR|PIR194642	1	29	1	29	100	29	1e-09	54.7
t0041635	gnl|PIR|PIR86357	1	28	1	28	100	28	3e-09	52.8
t0041635	gnl|PIR|PIR86352	1	28	1	28	100	28	3e-09	52.8
t0041635	gnl|PIR|PIR27991	1	28	1	28	100	28	3e-09	52.8
t0041635	gnl|PIR|PIR240646	1	28	1	28	100	28	3e-09	52.8
t0041635	gnl|PIR|PIR204304	1	28	2	29	100	28	3e-09	52.8
t0041635	gnl|PIR|PIR201149	1	28	1	28	100	28	3e-09	52.8
t0070017	gnl|PIR|PIR64454	1	28	1	28	100	28	3e-09	52.8
t0070017	gnl|PIR|PIR64453	1	28	1	28	100	28	3e-09	52.8
t0070017	gnl|PIR|PIR2077	1	28	1	28	100	28	3e-09	52.8
t0090996	gnl|PIR|PIR41087	1	28	1	28	100	28	3e-09	52.8
t0003881	gnl|PIR|PIR79547	1	28	1	28	100	28	3e-09	52.8
t0007624	gnl|PIR|PIR34036	1	28	1	28	100	28	3e-09	52.8
t0015078	gnl|PIR|PIR86356	1	29	1	29	100	29	9e-10	54.7
t0015078	gnl|PIR|PIR86355	1	29	1	29	100	29	9e-10	54.7
t0015078	gnl|PIR|PIR86354	1	29	1	29	100	29	9e-10	54.7
t0015078	gnl|PIR|PIR86353	1	29	1	29	100	29	9e-10	54.7
t0015078	gnl|PIR|PIR27994	1	29	1	29	100	29	9e-10	54.7
t0015078	gnl|PIR|PIR27993	1	29	1	29	100	29	9e-10	54.7
t0015078	gnl|PIR|PIR27992	1	29	1	29	100	29	9e-10	54.7
t0015078	gnl|PIR|PIR248475	1	29	1	29	100	29	9e-10	54.7
t0015078	gnl|PIR|PIR217620	1	29	1	29	100	29	9e-10	54.7
t0015078	gnl|PIR|PIR194642	1	29	1	29	100	29	9e-10	54.7
t0015078	gnl|PIR|PIR86357	1	28	1	28	100	28	3e-09	52.8
t0015078	gnl|PIR|PIR86352	1	28	1	28	100	28	3e-09	52.8
t0015078	gnl|PIR|PIR27991	1	28	1	28	100	28	3e-09	52.8
t0015078	gnl|PIR|PIR240646	1	28	1	28	100	28	3e-09	52.8
t0015078	gnl|PIR|PIR204304	1	28	2	29	100	28	3e-09	52.8
t0015078	gnl|PIR|PIR201149	1	28	1	28	100	28	3e-09	52.8
t0015723	gnl|PIR|PIR88032	1	29	1	29	100	29	9e-10	54.7
t0015723	gnl|PIR|PIR33918	1	29	1	29	100	29	9e-10	54.7
t0015723	gnl|PIR|PIR33917	1	29	1	29	100	29	9e-10	54.7
t0015723	gnl|PIR|PIR259022	1	29	1	29	100	29	9e-10	54.7
t0015723	gnl|PIR|PIR240222	1	29	1	29	100	29	9e-10	54.7
t0015723	gnl|PIR|PIR202404	1	29	1	29	100	29	9e-10	54.7
t0015723	gnl|PIR|PIR197234	1	29	1	29	100	29	9e-10	54.7
t0019237	gnl|PIR|PIR2026	1	28	2	29	100	28	3e-09	52.8
t0040643	gnl|PIR|PIR37631	1	29	1	29	100	29	9e-10	54.7
t0040643	gnl|PIR|PIR37630	1	29	1	29	100	29	9e-10	54.7
t0052329	gnl|PIR|PIR82577	1	28	1	28	100	28	3e-09	52.8
t0052329	gnl|PIR|PIR82576	1	28	1	28	100	28	3e-09	52.8
t0052329	gnl|PIR|PIR237946	1	28	1	28	100	28	3e-09	52.8
t0052329	gnl|PIR|PIR194652	1	28	1	28	100	28	3e-09	52.8
t0061293	gnl|PIR|PIR79547	2	29	1	28	100	28	3e-09	52.8
t0066472	gnl|PIR|PIR88032	1	28	1	28	100	28	3e-09	52.8
t0066472	gnl|PIR|PIR33918	1	28	1	28	100	28	3e-09	52.8
t0066472	gnl|PIR|PIR33917	1	28	1	28	100	28	3e-09	52.8
t0066472	gnl|PIR|PIR259022	1	28	1	28	100	28	3e-09	52.8
t0066472	gnl|PIR|PIR240222	1	28	1	28	100	28	3e-09	52.8
t0066472	gnl|PIR|PIR202404	1	28	1	28	100	28	3e-09	52.8
t0066472	gnl|PIR|PIR197234	1	28	1	28	100	28	3e-09	52.8
t0071348	gnl|PIR|PIR82577	1	28	1	28	100	28	3e-09	52.8
t0071348	gnl|PIR|PIR82576	1	28	1	28	100	28	3e-09	52.8
t0071348	gnl|PIR|PIR237946	1	28	1	28	100	28	3e-09	52.8
t0071348	gnl|PIR|PIR194652	1	28	1	28	100	28	3e-09	52.8
t0082117	gnl|PIR|PIR57010	1	28	1	28	100	28	3e-09	52.8
t0089735	gnl|PIR|PIR60390	1	28	1	28	100	28	3e-09	52.8
t0089735	gnl|PIR|PIR60389	1	28	1	28	100	28	3e-09	52.8
t0013316	gnl|PIR|PIR34036	1	28	1	28	100	28	3e-09	52.8
t0026668	gnl|PIR|PIR86357	1	28	1	28	100	28	3e-09	52.8
t0026668	gnl|PIR|PIR86356	1	28	1	28	100	28	3e-09	52.8
t0026668	gnl|PIR|PIR86355	1	28	1	28	100	28	3e-09	52.8
t0026668	gnl|PIR|PIR86354	1	28	1	28	100	28	3e-09	52.8
t0026668	gnl|PIR|PIR86353	1	28	1	28	100	28	3e-09	52.8
t0026668	gnl|PIR|PIR86352	1	28	1	28	100	28	3e-09	52.8
t0026668	gnl|PIR|PIR27994	1	28	1	28	100	28	3e-09	52.8
t0026668	gnl|PIR|PIR27993	1	28	1	28	100	28	3e-09	52.8
t0026668	gnl|PIR|PIR27992	1	28	1	28	100	28	3e-09	52.8
t0026668	gnl|PIR|PIR27991	1	28	1	28	100	28	3e-09	52.8
t0026668	gnl|PIR|PIR248475	1	28	1	28	100	28	3e-09	52.8
t0026668	gnl|PIR|PIR240646	1	28	1	28	100	28	3e-09	52.8
t0026668	gnl|PIR|PIR217620	1	28	1	28	100	28	3e-09	52.8
t0026668	gnl|PIR|PIR204304	1	28	2	29	100	28	3e-09	52.8
t0026668	gnl|PIR|PIR201149	1	28	1	28	100	28	3e-09	52.8
t0026668	gnl|PIR|PIR194642	1	28	1	28	100	28	3e-09	52.8
t0052861	gnl|PIR|PIR41087	1	28	1	28	100	28	3e-09	52.8
t0055974	gnl|PIR|PIR88032	1	28	1	28	100	28	3e-09	52.8
t0055974	gnl|PIR|PIR33918	1	28	1	28	100	28	3e-09	52.8
t0055974	gnl|PIR|PIR33917	1	28	1	28	100	28	3e-09	52.8
t0055974	gnl|PIR|PIR259022	1	28	1	28	100	28	3e-09	52.8
t0055974	gnl|PIR|PIR240222	1	28	1	28	100	28	3e-09	52.8
t0055974	gnl|PIR|PIR202404	1	28	1	28	100	28	3e-09	52.8
t0055974	gnl|PIR|PIR197234	1	28	1	28	100	28	3e-09	52.8
t0081469	gnl|PIR|PIR56813	1	28	2	29	100	28	3e-09	52.8
t0081469	gnl|PIR|PIR53391	1	28	1	28	100	28	3e-09	52.8
t0081469	gnl|PIR|PIR53390	1	28	1	28	100	28	3e-09	52.8
t0081469	gnl|PIR|PIR53389	1	28	1	28	100	28	3e-09	52.8
t0081469	gnl|PIR|PIR53388	1	28	1	28	100	28	3e-09	52.8
t0102875	gnl|PIR|PIR2026	1	28	2	29	100	28	3e-09	52.8
t0105202	gnl|PIR|PIR79547	1	28	1	28	100	28	3e-09	52.8
t0138178	gnl|PIR|PIR79547	1	28	1	28	100	28	3e-09	52.8
t0154473	gnl|PIR|PIR64454	1	29	1	29	100	29	1e-09	54.7
t0154473	gnl|PIR|PIR64453	1	29	1	29	100	29	1e-09	54.7
t0154473	gnl|PIR|PIR2077	1	29	1	29	100	29	1e-09	54.7
t0106619	gnl|PIR|PIR41087	1	28	1	28	100	28	3e-09	52.8
t0119747	gnl|PIR|PIR64454	1	28	1	28	100	28	3e-09	52.8
t0119747	gnl|PIR|PIR64453	1	28	1	28	100	28	3e-09	52.8
t0119747	gnl|PIR|PIR2077	1	28	1	28	100	28	3e-09	52.8
t0128404	gnl|PIR|PIR268202	1	28	1	28	100	28	3e-09	52.8
t0148295	gnl|PIR|PIR195723	1	28	1	28	100	28	3e-09	52.8
t0158306	gnl|PIR|PIR60372	1	29	1	29	100	29	9e-10	54.7
t0158306	gnl|PIR|PIR60371	1	29	1	29	100	29	9e-10	54.7
t0158306	gnl|PIR|PIR60370	1	29	1	29	100	29	9e-10	54.7
t0158306	gnl|PIR|PIR60369	1	29	1	29	100	29	9e-10	54.7
t0158306	gnl|PIR|PIR60368	1	28	1	28	100	28	3e-09	52.8
t0158306	gnl|PIR|PIR60367	1	28	1	28	100	28	3e-09	52.8
t0158306	gnl|PIR|PIR33023	2	29	2	29	100	28	3e-09	52.8
t0160256	gnl|PIR|PIR75555	1	28	4	31	100	28	3e-09	52.8
t0112725	gnl|PIR|PIR52277	1	28	1	28	100	28	3e-09	52.8
t0112725	gnl|PIR|PIR39253	1	28	3	30	100	28	3e-09	52.8
t0156804	gnl|PIR|PIR47916	1	28	1	28	100	28	3e-09	52.8
t0160108	gnl|PIR|PIR37631	1	28	3	30	100	28	3e-09	52.8
t0176175	gnl|PIR|PIR82577	1	28	1	28	100	28	3e-09	52.8
t0176175	gnl|PIR|PIR82576	1	28	1	28	100	28	3e-09	52.8
t0176175	gnl|PIR|PIR237946	1	28	1	28	100	28	3e-09	52.8
t0176175	gnl|PIR|PIR194652	1	28	1	28	100	28	3e-09	52.8
t0187033	gnl|PIR|PIR34036	3	30	1	28	100	28	3e-09	52.8
t0188371	gnl|PIR|PIR41087	1	28	1	28	100	28	3e-09	52.8
t0227797	gnl|PIR|PIR41087	1	28	1	28	100	28	3e-09	52.8
t0235364	gnl|PIR|PIR23539	1	30	1	30	100	30	3e-10	56.5
t0235364	gnl|PIR|PIR213977	1	30	1	30	100	30	3e-10	56.5
t0235364	gnl|PIR|PIR210131	1	29	1	29	100	29	1e-09	54.7
t0235364	gnl|PIR|PIR258539	1	28	3	30	100	28	3e-09	52.8
t0235364	gnl|PIR|PIR243757	1	28	1	28	100	28	3e-09	52.8
t0235364	gnl|PIR|PIR23538	1	28	1	28	100	28	3e-09	52.8
t0249368	gnl|PIR|PIR37631	2	30	1	29	100	29	1e-09	54.7
t0249368	gnl|PIR|PIR37630	2	30	1	29	100	29	1e-09	54.7
t0188582	gnl|PIR|PIR37631	1	28	3	30	100	28	3e-09	52.8
t0203832	gnl|PIR|PIR47916	1	28	1	28	100	28	3e-09	52.8
t0283003	gnl|PIR|PIR64454	1	28	1	28	100	28	3e-09	52.8
t0283003	gnl|PIR|PIR64453	1	28	1	28	100	28	3e-09	52.8
t0283003	gnl|PIR|PIR2077	1	28	1	28	100	28	3e-09	52.8
t0267228	gnl|PIR|PIR82485	1	29	1	29	100	29	9e-10	54.7
t0267228	gnl|PIR|PIR82484	1	28	1	28	100	28	3e-09	52.8
t0267228	gnl|PIR|PIR82483	1	28	1	28	100	28	3e-09	52.8
t0267228	gnl|PIR|PIR239689	1	28	1	28	100	28	3e-09	52.8
t0267228	gnl|PIR|PIR23822	1	28	1	28	100	28	3e-09	52.8
t0267228	gnl|PIR|PIR233198	1	28	1	28	100	28	3e-09	52.8
t0280420	gnl|PIR|PIR64454	1	28	1	28	100	28	3e-09	52.8
t0280420	gnl|PIR|PIR64453	1	28	1	28	100	28	3e-09	52.8
t0280420	gnl|PIR|PIR2077	1	28	1	28	100	28	3e-09	52.8
t0287101	gnl|PIR|PIR268202	2	29	1	28	100	28	3e-09	52.8
t0320752	gnl|PIR|PIR86357	1	28	1	28	100	28	3e-09	52.8
t0320752	gnl|PIR|PIR86356	1	28	1	28	100	28	3e-09	52.8
t0320752	gnl|PIR|PIR86355	1	28	1	28	100	28	3e-09	52.8
t0320752	gnl|PIR|PIR86354	1	28	1	28	100	28	3e-09	52.8
t0320752	gnl|PIR|PIR86353	1	28	1	28	100	28	3e-09	52.8
t0320752	gnl|PIR|PIR86352	1	28	1	28	100	28	3e-09	52.8
t0320752	gnl|PIR|PIR27994	1	28	1	28	100	28	3e-09	52.8
t0320752	gnl|PIR|PIR27993	1	28	1	28	100	28	3e-09	52.8
t0320752	gnl|PIR|PIR27992	1	28	1	28	100	28	3e-09	52.8
t0320752	gnl|PIR|PIR27991	1	28	1	28	100	28	3e-09	52.8
t0320752	gnl|PIR|PIR248475	1	28	1	28	100	28	3e-09	52.8
t0320752	gnl|PIR|PIR240646	1	28	1	28	100	28	3e-09	52.8
t0320752	gnl|PIR|PIR217620	1	28	1	28	100	28	3e-09	52.8
t0320752	gnl|PIR|PIR204304	1	28	2	29	100	28	3e-09	52.8
t0320752	gnl|PIR|PIR201149	1	28	1	28	100	28	3e-09	52.8
t0320752	gnl|PIR|PIR194642	1	28	1	28	100	28	3e-09	52.8
t0351796	gnl|PIR|PIR2026	1	28	2	29	100	28	3e-09	52.8
t0400995	gnl|PIR|PIR56813	1	28	2	29	100	28	3e-09	52.8
t0400995	gnl|PIR|PIR53391	1	28	1	28	100	28	3e-09	52.8
t0400995	gnl|PIR|PIR53390	1	28	1	28	100	28	3e-09	52.8
t0400995	gnl|PIR|PIR53389	1	28	1	28	100	28	3e-09	52.8
t0400995	gnl|PIR|PIR53388	1	28	1	28	100	28	3e-09	52.8
t0469429	gnl|PIR|PIR79547	3	30	1	28	100	28	3e-09	52.8
t0478833	gnl|PIR|PIR231230	1	29	1	29	100	29	9e-10	54.7
t0478833	gnl|PIR|PIR202306	1	29	1	29	100	29	9e-10	54.7
t0478833	gnl|PIR|PIR193352	1	29	1	29	100	29	9e-10	54.7
t0478833	gnl|PIR|PIR194423	1	28	1	28	100	28	3e-09	52.8
t0481773	gnl|PIR|PIR54999	1	28	1	28	100	28	3e-09	52.8
t0563940	gnl|PIR|PIR88032	1	28	1	28	100	28	3e-09	52.8
t0563940	gnl|PIR|PIR33918	1	28	1	28	100	28	3e-09	52.8
t0563940	gnl|PIR|PIR33917	1	28	1	28	100	28	3e-09	52.8
t0563940	gnl|PIR|PIR259022	1	28	1	28	100	28	3e-09	52.8
t0563940	gnl|PIR|PIR240222	1	28	1	28	100	28	3e-09	52.8
t0563940	gnl|PIR|PIR202404	1	28	1	28	100	28	3e-09	52.8
t0563940	gnl|PIR|PIR197234	1	28	1	28	100	28	3e-09	52.8
t0568497	gnl|PIR|PIR41087	1	28	1	28	100	28	3e-09	52.8
t0519362	gnl|PIR|PIR37631	1	28	3	30	100	28	3e-09	52.8
t0578465	gnl|PIR|PIR82577	1	28	1	28	100	28	3e-09	52.8
t0578465	gnl|PIR|PIR82576	1	28	1	28	100	28	3e-09	52.8
t0578465	gnl|PIR|PIR268202	2	29	1	28	100	28	3e-09	52.8
t0578465	gnl|PIR|PIR237946	1	28	1	28	100	28	3e-09	52.8
t0578465	gnl|PIR|PIR194652	1	28	1	28	100	28	3e-09	52.8
t0600321	gnl|PIR|PIR37631	1	29	1	29	100	29	1e-09	54.7
t0600321	gnl|PIR|PIR37630	1	29	1	29	100	29	1e-09	54.7
t0605406	gnl|PIR|PIR60372	2	30	1	29	100	29	1e-09	54.7
t0605406	gnl|PIR|PIR60371	2	30	1	29	100	29	1e-09	54.7
t0605406	gnl|PIR|PIR60370	2	30	1	29	100	29	1e-09	54.7
t0605406	gnl|PIR|PIR60369	2	30	1	29	100	29	1e-09	54.7
t0605406	gnl|PIR|PIR60368	2	29	1	28	100	28	3e-09	52.8
t0605406	gnl|PIR|PIR60367	2	29	1	28	100	28	3e-09	52.8
t0605406	gnl|PIR|PIR33023	3	30	2	29	100	28	3e-09	52.8
t0595889	gnl|PIR|PIR5463	1	28	1	28	100	28	3e-09	52.8
t0647585	gnl|PIR|PIR2026	1	29	1	29	100	29	1e-09	54.7
t0712662	gnl|PIR|PIR63225	3	30	2	29	100	28	3e-09	52.8
t0649806	gnl|PIR|PIR2026	1	28	2	29	100	28	3e-09	52.8
t0714828	gnl|PIR|PIR79547	1	28	1	28	100	28	3e-09	52.8
t0797676	gnl|PIR|PIR2026	1	28	2	29	100	28	3e-09	52.8
t0830110	gnl|PIR|PIR47541	1	28	1	28	100	28	3e-09	52.8
t1008088	gnl|PIR|PIR39253	1	29	29	1	100	29	9e-10	54.7
t1008088	gnl|PIR|PIR39252	1	29	29	1	100	29	9e-10	54.7
t1012280	gnl|PIR|PIR45704	3	30	29	2	100	28	3e-09	52.8
t1067601	gnl|PIR|PIR64770	2	29	1	28	100	28	3e-09	52.8
t1067601	gnl|PIR|PIR265153	2	29	1	28	100	28	3e-09	52.8
t1067601	gnl|PIR|PIR239864	2	29	1	28	100	28	3e-09	52.8
t1098929	gnl|PIR|PIR34036	1	28	1	28	100	28	3e-09	52.8
t1172829	gnl|PIR|PIR37631	1	28	3	30	100	28	3e-09	52.8
t1198897	gnl|PIR|PIR57010	2	30	1	29	100	29	1e-09	54.7
t1220295	gnl|PIR|PIR79547	2	29	1	28	100	28	3e-09	52.8
t1281008	gnl|PIR|PIR37631	1	28	1	28	100	28	3e-09	52.8
t1281008	gnl|PIR|PIR37630	1	28	1	28	100	28	3e-09	52.8
t1298143	gnl|PIR|PIR86356	1	29	1	29	100	29	1e-09	54.7
t1298143	gnl|PIR|PIR86355	1	29	1	29	100	29	1e-09	54.7
t1298143	gnl|PIR|PIR86354	1	29	1	29	100	29	1e-09	54.7
t1298143	gnl|PIR|PIR86353	1	29	1	29	100	29	1e-09	54.7
t1298143	gnl|PIR|PIR27994	1	29	1	29	100	29	1e-09	54.7
t1298143	gnl|PIR|PIR27993	1	29	1	29	100	29	1e-09	54.7
t1298143	gnl|PIR|PIR27992	1	29	1	29	100	29	1e-09	54.7
t1298143	gnl|PIR|PIR248475	1	29	1	29	100	29	1e-09	54.7
t1298143	gnl|PIR|PIR217620	1	29	1	29	100	29	1e-09	54.7
t1298143	gnl|PIR|PIR194642	1	29	1	29	100	29	1e-09	54.7
t1298143	gnl|PIR|PIR86357	1	28	1	28	100	28	3e-09	52.8
t1298143	gnl|PIR|PIR86352	1	28	1	28	100	28	3e-09	52.8
t1298143	gnl|PIR|PIR27991	1	28	1	28	100	28	3e-09	52.8
t1298143	gnl|PIR|PIR240646	1	28	1	28	100	28	3e-09	52.8
t1298143	gnl|PIR|PIR204304	1	28	2	29	100	28	3e-09	52.8
t1298143	gnl|PIR|PIR201149	1	28	1	28	100	28	3e-09	52.8
t1422330	gnl|PIR|PIR64454	1	28	1	28	100	28	3e-09	52.8
t1422330	gnl|PIR|PIR64453	1	28	1	28	100	28	3e-09	52.8
t1422330	gnl|PIR|PIR2077	1	28	1	28	100	28	3e-09	52.8
t1406967	gnl|PIR|PIR82485	1	28	2	29	100	28	3e-09	52.8
t1388463	gnl|PIR|PIR56134	1	28	1	28	100	28	3e-09	52.8
t1509993	gnl|PIR|PIR56134	1	28	1	28	100	28	3e-09	52.8
t1538193	gnl|PIR|PIR41087	1	28	1	28	100	28	3e-09	52.8
t1565643	gnl|PIR|PIR195723	1	28	1	28	100	28	3e-09	52.8
t1600055	gnl|PIR|PIR8010	1	28	1	28	100	28	3e-09	52.8
t1600055	gnl|PIR|PIR8009	1	28	1	28	100	28	3e-09	52.8
t1600055	gnl|PIR|PIR69208	1	28	1	28	100	28	3e-09	52.8
t1600055	gnl|PIR|PIR69207	1	28	1	28	100	28	3e-09	52.8
t1600055	gnl|PIR|PIR69206	1	28	1	28	100	28	3e-09	52.8
t1600055	gnl|PIR|PIR248483	1	28	2	29	100	28	3e-09	52.8
t1600055	gnl|PIR|PIR240990	1	28	1	28	100	28	3e-09	52.8
t1600055	gnl|PIR|PIR237359	1	28	1	28	100	28	3e-09	52.8
t1600055	gnl|PIR|PIR208569	1	28	1	28	100	28	3e-09	52.8
t1600055	gnl|PIR|PIR194365	1	28	1	28	100	28	3e-09	52.8
t1623442	gnl|PIR|PIR39253	1	29	1	29	100	29	9e-10	54.7
t1623442	gnl|PIR|PIR39252	1	29	1	29	100	29	9e-10	54.7
t1600204	gnl|PIR|PIR60390	1	28	1	28	100	28	3e-09	52.8
t1600204	gnl|PIR|PIR60389	1	28	1	28	100	28	3e-09	52.8
t0058609	gnl|PIR|PIR57010	1	30	1	30	100	30	3e-10	56.5
t0577758	gnl|PIR|PIR57010	1	29	2	30	100	29	1e-09	54.7
t0017278	gnl|PIR|PIR57010	1	29	1	29	100	29	9e-10	54.7
t0172674	gnl|PIR|PIR62671	1	28	1	28	100	28	3e-09	52.8
t0087167	gnl|PIR|PIR57010	1	28	1	28	100	28	3e-09	52.8
t0117326	gnl|PIR|PIR62671	1	28	1	28	100	28	3e-09	52.8
t1165305	gnl|PIR|PIR45255	1	28	1	28	100	28	3e-09	52.8
t1021958	gnl|PIR|PIR262871	1	28	1	28	100	28	3e-09	52.8
t0159530	gnl|PIR|PIR82977	2	29	1	28	100	28	3e-09	52.8
t0284802	gnl|PIR|PIR82977	2	29	1	28	100	28	3e-09	52.8
t0005827	gnl|PIR|PIR79547	1	28	1	28	100	28	3e-09	52.8
t0078490	gnl|PIR|PIR82577	1	28	1	28	100	28	3e-09	52.8
t0078490	gnl|PIR|PIR82576	1	28	1	28	100	28	3e-09	52.8
t0078490	gnl|PIR|PIR79547	3	30	1	28	100	28	3e-09	52.8
t0078490	gnl|PIR|PIR268202	2	29	1	28	100	28	3e-09	52.8
t0078490	gnl|PIR|PIR237946	1	28	1	28	100	28	3e-09	52.8
t0078490	gnl|PIR|PIR194652	1	28	1	28	100	28	3e-09	52.8
t0091346	gnl|PIR|PIR265153	2	30	1	29	100	29	1e-09	54.7
t0091346	gnl|PIR|PIR64770	2	29	1	28	100	28	3e-09	52.8
t0091346	gnl|PIR|PIR239864	2	29	1	28	100	28	3e-09	52.8
t0291967	gnl|PIR|PIR79547	2	29	1	28	100	28	3e-09	52.8
t0291967	gnl|PIR|PIR268202	1	28	1	28	100	28	3e-09	52.8
t0000206	gnl|PIR|PIR79547	1	28	1	28	100	28	3e-09	52.8
t0000536	gnl|PIR|PIR82577	1	28	1	28	100	28	3e-09	52.8
t0000536	gnl|PIR|PIR82576	1	28	1	28	100	28	3e-09	52.8
t0000536	gnl|PIR|PIR268202	2	29	1	28	100	28	3e-09	52.8
t0000536	gnl|PIR|PIR237946	1	28	1	28	100	28	3e-09	52.8
t0000536	gnl|PIR|PIR194652	1	28	1	28	100	28	3e-09	52.8
t0006491	gnl|PIR|PIR79547	2	29	1	28	100	28	3e-09	52.8
t0006491	gnl|PIR|PIR268202	1	28	1	28	100	28	3e-09	52.8
t0000032	gnl|PIR|PIR79547	1	28	1	28	100	28	3e-09	52.8
t0000148	gnl|PIR|PIR82577	1	28	1	28	100	28	3e-09	52.8
t0000148	gnl|PIR|PIR82576	1	28	1	28	100	28	3e-09	52.8
t0000148	gnl|PIR|PIR237946	1	28	1	28	100	28	3e-09	52.8
t0000148	gnl|PIR|PIR194652	1	28	1	28	100	28	3e-09	52.8
t0001845	gnl|PIR|PIR268202	1	28	1	28	100	28	3e-09	52.8
t0061451	gnl|PIR|PIR274678	1	28	1	28	100	28	3e-09	52.8
t0061451	gnl|PIR|PIR273555	1	28	1	28	100	28	3e-09	52.8
t0157992	gnl|PIR|PIR273555	1	28	2	29	100	28	3e-09	52.8
t0001046	gnl|PIR|PIR64454	1	30	1	30	100	30	3e-10	56.5
t0001046	gnl|PIR|PIR64453	1	29	1	29	100	29	1e-09	54.7
t0001046	gnl|PIR|PIR2077	1	29	1	29	100	29	1e-09	54.7
t0004646	gnl|PIR|PIR64428	3	30	1	28	100	28	3e-09	52.8
t0017458	gnl|PIR|PIR54381	3	30	1	28	100	28	3e-09	52.8
t0020992	gnl|PIR|PIR54381	1	30	1	30	100	30	3e-10	56.5
t0081887	gnl|PIR|PIR75690	1	30	1	30	100	30	3e-10	56.5
t0081887	gnl|PIR|PIR76775	2	30	1	29	100	29	1e-09	54.7
t0081887	gnl|PIR|PIR16205	2	30	1	29	100	29	1e-09	54.7
t0081887	gnl|PIR|PIR76774	2	29	1	28	100	28	3e-09	52.8
t0081887	gnl|PIR|PIR16204	2	29	1	28	100	28	3e-09	52.8
t0088313	gnl|PIR|PIR16205	1	30	1	30	100	30	3e-10	56.5
t0088313	gnl|PIR|PIR76775	1	29	1	29	100	29	1e-09	54.7
t0088313	gnl|PIR|PIR75690	1	29	2	30	100	29	1e-09	54.7
t0088313	gnl|PIR|PIR76774	1	28	1	28	100	28	3e-09	52.8
t0088313	gnl|PIR|PIR16204	1	28	1	28	100	28	3e-09	52.8
t0127989	gnl|PIR|PIR31450	2	29	1	28	100	28	3e-09	52.8
t0144243	gnl|PIR|PIR2224	1	30	1	30	100	30	3e-10	56.5
t0164425	gnl|PIR|PIR75737	2	30	1	29	100	29	1e-09	54.7
t0175721	gnl|PIR|PIR64454	1	29	2	30	100	29	1e-09	54.7
t0175721	gnl|PIR|PIR64453	1	28	2	29	100	28	3e-09	52.8
t0175721	gnl|PIR|PIR2077	1	28	2	29	100	28	3e-09	52.8
t0176121	gnl|PIR|PIR64428	1	30	1	30	100	30	3e-10	56.5
t0176121	gnl|PIR|PIR64875	2	30	1	29	100	29	1e-09	54.7
t0176121	gnl|PIR|PIR64874	2	30	1	29	100	29	1e-09	54.7
t0211254	gnl|PIR|PIR16205	1	29	3	31	100	29	1e-09	54.7
t0214076	gnl|PIR|PIR63327	2	30	30	2	100	29	1e-09	54.7
t0240235	gnl|PIR|PIR2224	2	30	1	29	100	29	1e-09	54.7
t0284463	gnl|PIR|PIR31450	1	28	1	28	100	28	3e-09	52.8
t0319738	gnl|PIR|PIR75737	1	29	1	29	100	29	1e-09	54.7
t0444247	gnl|PIR|PIR64454	2	30	1	29	100	29	1e-09	54.7
t0444247	gnl|PIR|PIR64453	2	30	1	29	100	29	1e-09	54.7
t0444247	gnl|PIR|PIR2077	2	30	1	29	100	29	1e-09	54.7
t0537855	gnl|PIR|PIR64454	3	30	1	28	100	28	3e-09	52.8
t0537855	gnl|PIR|PIR64453	3	30	1	28	100	28	3e-09	52.8
t0537855	gnl|PIR|PIR2077	3	30	1	28	100	28	3e-09	52.8
t0569295	gnl|PIR|PIR4812	2	30	1	29	100	29	1e-09	54.7
t0569295	gnl|PIR|PIR2076	3	30	1	28	100	28	3e-09	52.8
t0602843	gnl|PIR|PIR31450	1	28	1	28	100	28	3e-09	52.8
t0610980	gnl|PIR|PIR32934	1	29	2	30	100	29	1e-09	54.7
t0610980	gnl|PIR|PIR51515	3	30	1	28	100	28	3e-09	52.8
t0738223	gnl|PIR|PIR1514	1	29	1	29	100	29	1e-09	54.7
t0862478	gnl|PIR|PIR16205	1	30	2	31	100	30	3e-10	56.5
t0862478	gnl|PIR|PIR76775	1	28	2	29	100	28	3e-09	52.8
t0862478	gnl|PIR|PIR75690	1	28	3	30	100	28	3e-09	52.8
t0888141	gnl|PIR|PIR31624	1	29	29	1	100	29	1e-09	54.7
t0942436	gnl|PIR|PIR54381	2	29	1	28	100	28	3e-09	52.8
t0996996	gnl|PIR|PIR64875	1	30	1	30	100	30	3e-10	56.5
t0996996	gnl|PIR|PIR64874	1	29	1	29	100	29	1e-09	54.7
t0996996	gnl|PIR|PIR64428	1	29	2	30	100	29	1e-09	54.7
t1018667	gnl|PIR|PIR54381	1	29	2	30	100	29	1e-09	54.7
t1168124	gnl|PIR|PIR2224	1	29	2	30	100	29	1e-09	54.7
t1294106	gnl|PIR|PIR54381	2	30	1	29	100	29	1e-09	54.7
t1297264	gnl|PIR|PIR54381	1	28	3	30	100	28	3e-09	52.8
t1347211	gnl|PIR|PIR64428	3	30	1	28	100	28	3e-09	52.8
t1370889	gnl|PIR|PIR1514	1	28	2	29	100	28	3e-09	52.8
t1450617	gnl|PIR|PIR63327	1	29	29	1	100	29	1e-09	54.7
t1455910	gnl|PIR|PIR54381	2	30	2	30	100	29	1e-09	54.7
t1460737	gnl|PIR|PIR75737	1	28	2	29	100	28	3e-09	52.8
t0001595	gnl|PIR|PIR64454	1	29	1	29	100	29	9e-10	54.7
t0001595	gnl|PIR|PIR64453	1	29	1	29	100	29	9e-10	54.7
t0001595	gnl|PIR|PIR2077	1	29	1	29	100	29	9e-10	54.7
t0002059	gnl|PIR|PIR54381	1	29	1	29	100	29	9e-10	54.7
t0002908	gnl|PIR|PIR54381	1	29	2	30	100	29	9e-10	54.7
t0003146	gnl|PIR|PIR54381	2	29	1	28	100	28	3e-09	52.8
t0008835	gnl|PIR|PIR64428	2	29	1	28	100	28	3e-09	52.8
t0013979	gnl|PIR|PIR31450	1	28	1	28	100	28	3e-09	52.8
t0023604	gnl|PIR|PIR64875	1	29	1	29	100	29	9e-10	54.7
t0023604	gnl|PIR|PIR64874	1	29	1	29	100	29	9e-10	54.7
t0023604	gnl|PIR|PIR64428	1	29	2	30	100	29	9e-10	54.7
t0026057	gnl|PIR|PIR2224	2	29	1	28	100	28	3e-09	52.8
t0029790	gnl|PIR|PIR64454	1	29	2	30	100	29	9e-10	54.7
t0029790	gnl|PIR|PIR64453	1	28	2	29	100	28	3e-09	52.8
t0029790	gnl|PIR|PIR2077	1	28	2	29	100	28	3e-09	52.8
t0030276	gnl|PIR|PIR2224	1	29	1	29	100	29	9e-10	54.7
t0048589	gnl|PIR|PIR64428	1	29	1	29	100	29	9e-10	54.7
t0048589	gnl|PIR|PIR64875	2	29	1	28	100	28	3e-09	52.8
t0048589	gnl|PIR|PIR64874	2	29	1	28	100	28	3e-09	52.8
t0062035	gnl|PIR|PIR16205	1	29	3	31	100	29	9e-10	54.7
t0063734	gnl|PIR|PIR2224	1	29	2	30	100	29	9e-10	54.7
t0075688	gnl|PIR|PIR76775	1	29	1	29	100	29	9e-10	54.7
t0075688	gnl|PIR|PIR75690	1	29	2	30	100	29	9e-10	54.7
t0075688	gnl|PIR|PIR16205	1	29	1	29	100	29	9e-10	54.7
t0075688	gnl|PIR|PIR76774	1	28	1	28	100	28	3e-09	52.8
t0075688	gnl|PIR|PIR16204	1	28	1	28	100	28	3e-09	52.8
t0093890	gnl|PIR|PIR75737	1	28	2	29	100	28	3e-09	52.8
t0120876	gnl|PIR|PIR64454	2	29	1	28	100	28	3e-09	52.8
t0120876	gnl|PIR|PIR64453	2	29	1	28	100	28	3e-09	52.8
t0120876	gnl|PIR|PIR2077	2	29	1	28	100	28	3e-09	52.8
t0125974	gnl|PIR|PIR54381	1	28	3	30	100	28	3e-09	52.8
t0161387	gnl|PIR|PIR31450	1	28	1	28	100	28	3e-09	52.8
t0167272	gnl|PIR|PIR64428	1	28	1	28	100	28	3e-09	52.8
t0167338	gnl|PIR|PIR31624	1	29	29	1	100	29	9e-10	54.7
t0211614	gnl|PIR|PIR75737	1	29	1	29	100	29	9e-10	54.7
t0222228	gnl|PIR|PIR54381	1	28	2	29	100	28	3e-09	52.8
t0225612	gnl|PIR|PIR32037	2	29	1	28	100	28	3e-09	52.8
t0276447	gnl|PIR|PIR31437	1	28	1	28	100	28	3e-09	52.8
t0276997	gnl|PIR|PIR59374	1	28	1	28	100	28	3e-09	52.8
t0277897	gnl|PIR|PIR2224	2	29	2	29	100	28	3e-09	52.8
t0278161	gnl|PIR|PIR64428	1	28	1	28	100	28	3e-09	52.8
t0294257	gnl|PIR|PIR75690	1	29	1	29	100	29	9e-10	54.7
t0294257	gnl|PIR|PIR76775	2	29	1	28	100	28	3e-09	52.8
t0294257	gnl|PIR|PIR76774	2	29	1	28	100	28	3e-09	52.8
t0294257	gnl|PIR|PIR16205	2	29	1	28	100	28	3e-09	52.8
t0294257	gnl|PIR|PIR16204	2	29	1	28	100	28	3e-09	52.8
t0295288	gnl|PIR|PIR54381	2	29	1	28	100	28	3e-09	52.8
t0311827	gnl|PIR|PIR1514	1	29	1	29	100	29	9e-10	54.7
t0339225	gnl|PIR|PIR31450	2	29	1	28	100	28	3e-09	52.8
t0361199	gnl|PIR|PIR78459	1	28	1	28	100	28	3e-09	52.8
t0378917	gnl|PIR|PIR54150	1	29	2	30	100	29	9e-10	54.7
t0494696	gnl|PIR|PIR43677	1	28	2	29	100	28	3e-09	52.8
t0497563	gnl|PIR|PIR43677	1	29	1	29	100	29	9e-10	54.7
t0535470	gnl|PIR|PIR64875	1	28	1	28	100	28	3e-09	52.8
t0535470	gnl|PIR|PIR64874	1	28	1	28	100	28	3e-09	52.8
t0535470	gnl|PIR|PIR64428	1	28	2	29	100	28	3e-09	52.8
t0588820	gnl|PIR|PIR78459	2	29	1	28	100	28	3e-09	52.8
t0602571	gnl|PIR|PIR2224	2	29	1	28	100	28	3e-09	52.8
t0815706	gnl|PIR|PIR78459	1	28	1	28	100	28	3e-09	52.8
t0892191	gnl|PIR|PIR54381	2	29	1	28	100	28	3e-09	52.8
t0898159	gnl|PIR|PIR75737	2	29	1	28	100	28	3e-09	52.8
t1015626	gnl|PIR|PIR1514	1	28	2	29	100	28	3e-09	52.8
t1022119	gnl|PIR|PIR16205	1	28	4	31	100	28	3e-09	52.8
t1039860	gnl|PIR|PIR25057	1	28	2	29	100	28	3e-09	52.8
t1054404	gnl|PIR|PIR32037	1	29	2	30	100	29	9e-10	54.7
t1165712	gnl|PIR|PIR51515	1	29	1	29	100	29	9e-10	54.7
t1255508	gnl|PIR|PIR54150	1	29	1	29	100	29	9e-10	54.7
t1292340	gnl|PIR|PIR64428	2	29	1	28	100	28	3e-09	52.8
t1473461	gnl|PIR|PIR54381	2	29	2	29	100	28	3e-09	52.8
t0000895	gnl|PIR|PIR54381	1	28	1	28	100	28	3e-09	52.8
t0002532	gnl|PIR|PIR54381	1	28	2	29	100	28	3e-09	52.8
t0002835	gnl|PIR|PIR64454	1	28	1	28	100	28	3e-09	52.8
t0002835	gnl|PIR|PIR64453	1	28	1	28	100	28	3e-09	52.8
t0002835	gnl|PIR|PIR2077	1	28	1	28	100	28	3e-09	52.8
t0003312	gnl|PIR|PIR54381	1	28	3	30	100	28	3e-09	52.8
t0005401	gnl|PIR|PIR2224	1	28	2	29	100	28	3e-09	52.8
t0011111	gnl|PIR|PIR31450	1	28	1	28	100	28	3e-09	52.8
t0013179	gnl|PIR|PIR2224	1	28	1	28	100	28	3e-09	52.8
t0014211	gnl|PIR|PIR64428	1	28	1	28	100	28	3e-09	52.8
t0019229	gnl|PIR|PIR64875	1	28	1	28	100	28	3e-09	52.8
t0019229	gnl|PIR|PIR64874	1	28	1	28	100	28	3e-09	52.8
t0019229	gnl|PIR|PIR64428	1	28	2	29	100	28	3e-09	52.8
t0040442	gnl|PIR|PIR64454	1	28	2	29	100	28	3e-09	52.8
t0040442	gnl|PIR|PIR64453	1	28	2	29	100	28	3e-09	52.8
t0040442	gnl|PIR|PIR2077	1	28	2	29	100	28	3e-09	52.8
t0048981	gnl|PIR|PIR16205	1	28	4	31	100	28	3e-09	52.8
t0075435	gnl|PIR|PIR2224	1	28	3	30	100	28	3e-09	52.8
t0085158	gnl|PIR|PIR82184	1	28	2	29	100	28	3e-09	52.8
t0085158	gnl|PIR|PIR16994	1	28	1	28	100	28	3e-09	52.8
t0085158	gnl|PIR|PIR16993	1	28	1	28	100	28	3e-09	52.8
t0097785	gnl|PIR|PIR76775	1	28	1	28	100	28	3e-09	52.8
t0097785	gnl|PIR|PIR76774	1	28	1	28	100	28	3e-09	52.8
t0097785	gnl|PIR|PIR75690	1	28	2	29	100	28	3e-09	52.8
t0097785	gnl|PIR|PIR16205	1	28	1	28	100	28	3e-09	52.8
t0097785	gnl|PIR|PIR16204	1	28	1	28	100	28	3e-09	52.8
t0118654	gnl|PIR|PIR31437	1	28	1	28	100	28	3e-09	52.8
t0119284	gnl|PIR|PIR75737	1	28	1	28	100	28	3e-09	52.8
t0125791	gnl|PIR|PIR75737	1	28	2	29	100	28	3e-09	52.8
t0152863	gnl|PIR|PIR16205	1	28	3	30	100	28	3e-09	52.8
t0211718	gnl|PIR|PIR76775	1	28	2	29	100	28	3e-09	52.8
t0211718	gnl|PIR|PIR75690	1	28	3	30	100	28	3e-09	52.8
t0211718	gnl|PIR|PIR16205	1	28	2	29	100	28	3e-09	52.8
t0287097	gnl|PIR|PIR4812	1	28	1	28	100	28	3e-09	52.8
t0344272	gnl|PIR|PIR32037	1	28	1	28	100	28	3e-09	52.8
t0345732	gnl|PIR|PIR59374	1	28	1	28	100	28	3e-09	52.8
t0347878	gnl|PIR|PIR32037	1	28	2	29	100	28	3e-09	52.8
t0558327	gnl|PIR|PIR25057	1	28	2	29	100	28	3e-09	52.8
t0564069	gnl|PIR|PIR7819	1	28	1	28	100	28	3e-09	52.8
t0606033	gnl|PIR|PIR2085	1	28	1	28	100	28	3e-09	52.8
t0606033	gnl|PIR|PIR1970	1	28	2	29	100	28	3e-09	52.8
t0659255	gnl|PIR|PIR25057	1	28	1	28	100	28	3e-09	52.8
t1095825	gnl|PIR|PIR1514	1	28	2	29	100	28	3e-09	52.8
t1343592	gnl|PIR|PIR64454	1	28	3	30	100	28	3e-09	52.8
t1549488	gnl|PIR|PIR75530	1	28	2	29	100	28	3e-09	52.8
t0051952	gnl|PIR|PIR2888	1	29	1	29	100	29	1e-09	54.7
t0379091	gnl|PIR|PIR2888	1	29	1	29	100	29	9e-10	54.7
t0149885	gnl|PIR|PIR2888	1	28	1	28	100	28	3e-09	52.8
t0371987	gnl|PIR|PIR12151	2	29	1	28	100	28	3e-09	52.8
t0322537	gnl|PIR|PIR12151	1	28	1	28	100	28	3e-09	52.8
t0130013	gnl|PIR|PIR2026	3	30	1	28	100	28	3e-09	52.8
t0150007	gnl|PIR|PIR2026	1	29	1	29	100	29	1e-09	54.7
t0197341	gnl|PIR|PIR2026	2	30	1	29	100	29	1e-09	54.7
t0071268	gnl|PIR|PIR2026	1	28	2	29	100	28	3e-09	52.8
t0134757	gnl|PIR|PIR2026	2	29	1	28	100	28	3e-09	52.8
t1063656	gnl|PIR|PIR2026	1	29	1	29	100	29	9e-10	54.7
t1476946	gnl|PIR|PIR75217	1	28	1	28	100	28	3e-09	52.8
t0057950	gnl|PIR|PIR2026	1	28	1	28	100	28	3e-09	52.8
t0279719	gnl|PIR|PIR2026	1	28	2	29	100	28	3e-09	52.8
t0000740	gnl|PIR|PIR65416	1	30	1	30	100	30	3e-10	56.5
t0000740	gnl|PIR|PIR36771	1	30	1	30	100	30	3e-10	56.5
t0000740	gnl|PIR|PIR36770	1	30	1	30	100	30	3e-10	56.5
t0000740	gnl|PIR|PIR65417	1	29	1	29	100	29	1e-09	54.7
t0000740	gnl|PIR|PIR55564	1	29	2	30	100	29	1e-09	54.7
t0000740	gnl|PIR|PIR65415	1	28	1	28	100	28	3e-09	52.8
t0000740	gnl|PIR|PIR54064	2	29	2	29	100	28	3e-09	52.8
t0001460	gnl|PIR|PIR75205	1	28	1	28	100	28	3e-09	52.8
t0001460	gnl|PIR|PIR75204	1	28	1	28	100	28	3e-09	52.8
t0001460	gnl|PIR|PIR58458	1	28	1	28	100	28	3e-09	52.8
t0001460	gnl|PIR|PIR58457	1	28	1	28	100	28	3e-09	52.8
t0001460	gnl|PIR|PIR58456	1	28	1	28	100	28	3e-09	52.8
t0001460	gnl|PIR|PIR58455	1	28	1	28	100	28	3e-09	52.8
t0001460	gnl|PIR|PIR32103	1	28	2	29	100	28	3e-09	52.8
t0001460	gnl|PIR|PIR32102	1	28	2	29	100	28	3e-09	52.8
t0001460	gnl|PIR|PIR58459	1	28	1	28	96.43	27	5e-08	49.1
t0017010	gnl|PIR|PIR65417	1	28	1	28	100	28	3e-09	52.8
t0017010	gnl|PIR|PIR65416	1	28	1	28	100	28	3e-09	52.8
t0017010	gnl|PIR|PIR65415	1	28	1	28	100	28	3e-09	52.8
t0017010	gnl|PIR|PIR55564	1	28	2	29	100	28	3e-09	52.8
t0017010	gnl|PIR|PIR36771	1	28	1	28	100	28	3e-09	52.8
t0017010	gnl|PIR|PIR36770	1	28	1	28	100	28	3e-09	52.8
t0031743	gnl|PIR|PIR75205	1	30	1	30	100	30	3e-10	56.5
t0031743	gnl|PIR|PIR58458	1	30	1	30	100	30	3e-10	56.5
t0031743	gnl|PIR|PIR58457	1	30	1	30	100	30	3e-10	56.5
t0031743	gnl|PIR|PIR32103	1	30	2	31	100	30	3e-10	56.5
t0031743	gnl|PIR|PIR75204	1	29	1	29	100	29	1e-09	54.7
t0031743	gnl|PIR|PIR58456	1	29	1	29	100	29	1e-09	54.7
t0031743	gnl|PIR|PIR32102	1	29	2	30	100	29	1e-09	54.7
t0031743	gnl|PIR|PIR58459	1	30	1	30	96.67	29	3e-09	52.8
t0031743	gnl|PIR|PIR58455	1	28	1	28	100	28	3e-09	52.8
t0031743	gnl|PIR|PIR54160	3	30	1	28	100	28	3e-09	52.8
t0060528	gnl|PIR|PIR75205	1	28	1	28	100	28	3e-09	52.8
t0060528	gnl|PIR|PIR75204	1	28	1	28	100	28	3e-09	52.8
t0060528	gnl|PIR|PIR58458	1	28	1	28	100	28	3e-09	52.8
t0060528	gnl|PIR|PIR58457	1	28	1	28	100	28	3e-09	52.8
t0060528	gnl|PIR|PIR58456	1	28	1	28	100	28	3e-09	52.8
t0060528	gnl|PIR|PIR58455	1	28	1	28	100	28	3e-09	52.8
t0060528	gnl|PIR|PIR32103	1	28	2	29	100	28	3e-09	52.8
t0060528	gnl|PIR|PIR32102	1	28	2	29	100	28	3e-09	52.8
t0060528	gnl|PIR|PIR58459	1	28	1	28	96.43	27	5e-08	49.1
t0062675	gnl|PIR|PIR65192	1	30	1	30	100	30	3e-10	56.5
t0062868	gnl|PIR|PIR75205	1	29	1	29	100	29	1e-09	54.7
t0062868	gnl|PIR|PIR75204	1	29	1	29	100	29	1e-09	54.7
t0062868	gnl|PIR|PIR58458	1	29	1	29	100	29	1e-09	54.7
t0062868	gnl|PIR|PIR58457	1	29	1	29	100	29	1e-09	54.7
t0062868	gnl|PIR|PIR58456	1	29	1	29	100	29	1e-09	54.7
t0062868	gnl|PIR|PIR32103	1	29	2	30	100	29	1e-09	54.7
t0062868	gnl|PIR|PIR32102	1	29	2	30	100	29	1e-09	54.7
t0062868	gnl|PIR|PIR58455	1	28	1	28	100	28	3e-09	52.8
t0062868	gnl|PIR|PIR58459	1	29	1	29	96.55	28	1e-08	51
t0077806	gnl|PIR|PIR63462	1	30	1	30	100	30	3e-10	56.5
t0077806	gnl|PIR|PIR63461	1	30	1	30	100	30	3e-10	56.5
t0077806	gnl|PIR|PIR75115	2	30	1	29	100	29	1e-09	54.7
t0077806	gnl|PIR|PIR58997	2	30	2	30	100	29	1e-09	54.7
t0077806	gnl|PIR|PIR58221	2	30	1	29	100	29	1e-09	54.7
t0086702	gnl|PIR|PIR75205	1	28	1	28	100	28	3e-09	52.8
t0086702	gnl|PIR|PIR75204	1	28	1	28	100	28	3e-09	52.8
t0086702	gnl|PIR|PIR58458	1	28	1	28	100	28	3e-09	52.8
t0086702	gnl|PIR|PIR58457	1	28	1	28	100	28	3e-09	52.8
t0086702	gnl|PIR|PIR58456	1	28	1	28	100	28	3e-09	52.8
t0086702	gnl|PIR|PIR58455	1	28	1	28	100	28	3e-09	52.8
t0086702	gnl|PIR|PIR32103	1	28	2	29	100	28	3e-09	52.8
t0086702	gnl|PIR|PIR32102	1	28	2	29	100	28	3e-09	52.8
t0086702	gnl|PIR|PIR58459	1	28	1	28	96.43	27	5e-08	49.1
t0089317	gnl|PIR|PIR63462	1	29	1	29	100	29	1e-09	54.7
t0089317	gnl|PIR|PIR63461	1	29	1	29	100	29	1e-09	54.7
t0089317	gnl|PIR|PIR75115	2	29	1	28	100	28	3e-09	52.8
t0089317	gnl|PIR|PIR58997	2	29	2	29	100	28	3e-09	52.8
t0089317	gnl|PIR|PIR58221	2	29	1	28	100	28	3e-09	52.8
t0090137	gnl|PIR|PIR65417	1	29	1	29	100	29	1e-09	54.7
t0090137	gnl|PIR|PIR65416	1	29	1	29	100	29	1e-09	54.7
t0090137	gnl|PIR|PIR55564	1	29	2	30	100	29	1e-09	54.7
t0090137	gnl|PIR|PIR36771	1	29	1	29	100	29	1e-09	54.7
t0090137	gnl|PIR|PIR36770	1	29	1	29	100	29	1e-09	54.7
t0090137	gnl|PIR|PIR65415	1	28	1	28	100	28	3e-09	52.8
t0090137	gnl|PIR|PIR54064	2	29	2	29	100	28	3e-09	52.8
t0112017	gnl|PIR|PIR65417	1	29	1	29	100	29	1e-09	54.7
t0112017	gnl|PIR|PIR65416	1	29	1	29	100	29	1e-09	54.7
t0112017	gnl|PIR|PIR55564	1	29	2	30	100	29	1e-09	54.7
t0112017	gnl|PIR|PIR36771	1	29	1	29	100	29	1e-09	54.7
t0112017	gnl|PIR|PIR36770	1	29	1	29	100	29	1e-09	54.7
t0112017	gnl|PIR|PIR65415	1	28	1	28	100	28	3e-09	52.8
t0112017	gnl|PIR|PIR54064	2	29	2	29	100	28	3e-09	52.8
t0121904	gnl|PIR|PIR63463	1	29	1	29	100	29	1e-09	54.7
t0121904	gnl|PIR|PIR75116	2	29	1	28	100	28	3e-09	52.8
t0124643	gnl|PIR|PIR65417	1	29	1	29	100	29	1e-09	54.7
t0124643	gnl|PIR|PIR65416	1	29	1	29	100	29	1e-09	54.7
t0124643	gnl|PIR|PIR55564	1	29	2	30	100	29	1e-09	54.7
t0124643	gnl|PIR|PIR36771	1	29	1	29	100	29	1e-09	54.7
t0124643	gnl|PIR|PIR36770	1	29	1	29	100	29	1e-09	54.7
t0124643	gnl|PIR|PIR65415	1	28	1	28	100	28	3e-09	52.8
t0124643	gnl|PIR|PIR54064	2	29	2	29	100	28	3e-09	52.8
t0138211	gnl|PIR|PIR54063	2	29	2	29	100	28	3e-09	52.8
t0138211	gnl|PIR|PIR32685	2	29	4	31	100	28	3e-09	52.8
t0142715	gnl|PIR|PIR63460	1	30	1	30	100	30	3e-10	56.5
t0142715	gnl|PIR|PIR63459	1	30	1	30	100	30	3e-10	56.5
t0142715	gnl|PIR|PIR54386	2	30	2	30	100	29	1e-09	54.7
t0142715	gnl|PIR|PIR43373	3	30	1	28	100	28	3e-09	52.8
t0149012	gnl|PIR|PIR75205	1	28	1	28	100	28	3e-09	52.8
t0149012	gnl|PIR|PIR75204	1	28	1	28	100	28	3e-09	52.8
t0149012	gnl|PIR|PIR58458	1	28	1	28	100	28	3e-09	52.8
t0149012	gnl|PIR|PIR58457	1	28	1	28	100	28	3e-09	52.8
t0149012	gnl|PIR|PIR58456	1	28	1	28	100	28	3e-09	52.8
t0149012	gnl|PIR|PIR58455	1	28	1	28	100	28	3e-09	52.8
t0149012	gnl|PIR|PIR32103	1	28	2	29	100	28	3e-09	52.8
t0149012	gnl|PIR|PIR32102	1	28	2	29	100	28	3e-09	52.8
t0149012	gnl|PIR|PIR58459	1	28	1	28	96.43	27	5e-08	49.1
t0156927	gnl|PIR|PIR63463	1	30	1	30	100	30	3e-10	56.5
t0156927	gnl|PIR|PIR75116	2	30	1	29	100	29	1e-09	54.7
t0162043	gnl|PIR|PIR65948	1	30	1	30	100	30	3e-10	56.5
t0169760	gnl|PIR|PIR59297	1	30	1	30	100	30	3e-10	56.5
t0169760	gnl|PIR|PIR59315	2	30	1	29	100	29	1e-09	54.7
t0169760	gnl|PIR|PIR75518	1	28	2	29	100	28	3e-09	52.8
t0180512	gnl|PIR|PIR75205	2	29	1	28	100	28	3e-09	52.8
t0180512	gnl|PIR|PIR75204	2	29	1	28	100	28	3e-09	52.8
t0180512	gnl|PIR|PIR58458	2	29	1	28	100	28	3e-09	52.8
t0180512	gnl|PIR|PIR58457	2	29	1	28	100	28	3e-09	52.8
t0180512	gnl|PIR|PIR58456	2	29	1	28	100	28	3e-09	52.8
t0180512	gnl|PIR|PIR58455	2	29	1	28	100	28	3e-09	52.8
t0180512	gnl|PIR|PIR32103	2	29	2	29	100	28	3e-09	52.8
t0180512	gnl|PIR|PIR32102	2	29	2	29	100	28	3e-09	52.8
t0180512	gnl|PIR|PIR58459	2	29	1	28	96.43	27	5e-08	49.1
t0227788	gnl|PIR|PIR75205	1	28	1	28	100	28	3e-09	52.8
t0227788	gnl|PIR|PIR75204	1	28	1	28	100	28	3e-09	52.8
t0227788	gnl|PIR|PIR58458	1	28	1	28	100	28	3e-09	52.8
t0227788	gnl|PIR|PIR58457	1	28	1	28	100	28	3e-09	52.8
t0227788	gnl|PIR|PIR58456	1	28	1	28	100	28	3e-09	52.8
t0227788	gnl|PIR|PIR58455	1	28	1	28	100	28	3e-09	52.8
t0227788	gnl|PIR|PIR32103	1	28	2	29	100	28	3e-09	52.8
t0227788	gnl|PIR|PIR32102	1	28	2	29	100	28	3e-09	52.8
t0227788	gnl|PIR|PIR58459	1	28	1	28	96.43	27	5e-08	49.1
t0289369	gnl|PIR|PIR75203	1	28	1	28	100	28	3e-09	52.8
t0295276	gnl|PIR|PIR65192	1	29	1	29	100	29	1e-09	54.7
t0301149	gnl|PIR|PIR63463	1	29	1	29	100	29	1e-09	54.7
t0301149	gnl|PIR|PIR75116	2	29	1	28	100	28	3e-09	52.8
t0314317	gnl|PIR|PIR63462	1	29	1	29	100	29	1e-09	54.7
t0314317	gnl|PIR|PIR63461	1	29	1	29	100	29	1e-09	54.7
t0314317	gnl|PIR|PIR75115	2	29	1	28	100	28	3e-09	52.8
t0314317	gnl|PIR|PIR58997	2	29	2	29	100	28	3e-09	52.8
t0314317	gnl|PIR|PIR58221	2	29	1	28	100	28	3e-09	52.8
t0316019	gnl|PIR|PIR63460	1	29	1	29	100	29	1e-09	54.7
t0316019	gnl|PIR|PIR63459	1	29	1	29	100	29	1e-09	54.7
t0316019	gnl|PIR|PIR54386	2	29	2	29	100	28	3e-09	52.8
t0330612	gnl|PIR|PIR59301	1	30	1	30	100	30	3e-10	56.5
t0330612	gnl|PIR|PIR59300	1	30	1	30	100	30	3e-10	56.5
t0330612	gnl|PIR|PIR59288	1	30	2	31	100	30	3e-10	56.5
t0330612	gnl|PIR|PIR59299	1	29	1	29	100	29	1e-09	54.7
t0330612	gnl|PIR|PIR59287	1	29	2	30	100	29	1e-09	54.7
t0330612	gnl|PIR|PIR59298	1	28	1	28	100	28	3e-09	52.8
t0539618	gnl|PIR|PIR75114	2	30	1	29	100	29	1e-09	54.7
t0748197	gnl|PIR|PIR75205	1	28	1	28	100	28	3e-09	52.8
t0748197	gnl|PIR|PIR75204	1	28	1	28	100	28	3e-09	52.8
t0748197	gnl|PIR|PIR58458	1	28	1	28	100	28	3e-09	52.8
t0748197	gnl|PIR|PIR58457	1	28	1	28	100	28	3e-09	52.8
t0748197	gnl|PIR|PIR58456	1	28	1	28	100	28	3e-09	52.8
t0748197	gnl|PIR|PIR58455	1	28	1	28	100	28	3e-09	52.8
t0748197	gnl|PIR|PIR32103	1	28	2	29	100	28	3e-09	52.8
t0748197	gnl|PIR|PIR32102	1	28	2	29	100	28	3e-09	52.8
t0748197	gnl|PIR|PIR58459	1	28	1	28	96.43	27	5e-08	49.1
t0843139	gnl|PIR|PIR32103	2	30	1	29	100	29	1e-09	54.7
t0843139	gnl|PIR|PIR32102	2	30	1	29	100	29	1e-09	54.7
t0843139	gnl|PIR|PIR75205	3	30	1	28	100	28	3e-09	52.8
t0843139	gnl|PIR|PIR75204	3	30	1	28	100	28	3e-09	52.8
t0843139	gnl|PIR|PIR58458	3	30	1	28	100	28	3e-09	52.8
t0843139	gnl|PIR|PIR58457	3	30	1	28	100	28	3e-09	52.8
t0843139	gnl|PIR|PIR58456	3	30	1	28	100	28	3e-09	52.8
t0843139	gnl|PIR|PIR58455	3	30	1	28	100	28	3e-09	52.8
t0843139	gnl|PIR|PIR58459	3	30	1	28	96.43	27	5e-08	49.1
t0870128	gnl|PIR|PIR54535	2	29	1	28	100	28	3e-09	52.8
t1039389	gnl|PIR|PIR54486	1	30	1	30	100	30	3e-10	56.5
t1039389	gnl|PIR|PIR59218	2	30	1	29	100	29	1e-09	54.7
t1050966	gnl|PIR|PIR65417	1	28	1	28	100	28	3e-09	52.8
t1050966	gnl|PIR|PIR65416	1	28	1	28	100	28	3e-09	52.8
t1050966	gnl|PIR|PIR65415	1	28	1	28	100	28	3e-09	52.8
t1050966	gnl|PIR|PIR55564	1	28	2	29	100	28	3e-09	52.8
t1050966	gnl|PIR|PIR36771	1	28	1	28	100	28	3e-09	52.8
t1050966	gnl|PIR|PIR36770	1	28	1	28	100	28	3e-09	52.8
t1076517	gnl|PIR|PIR58458	1	29	3	31	100	29	1e-09	54.7
t1076517	gnl|PIR|PIR54467	2	30	1	29	100	29	1e-09	54.7
t1076517	gnl|PIR|PIR75205	1	28	3	30	100	28	3e-09	52.8
t1076517	gnl|PIR|PIR58457	1	28	3	30	100	28	3e-09	52.8
t1076517	gnl|PIR|PIR54160	1	28	1	28	100	28	3e-09	52.8
t1076517	gnl|PIR|PIR32103	1	28	4	31	100	28	3e-09	52.8
t1076517	gnl|PIR|PIR58459	1	29	3	31	96.55	28	1e-08	51
t1364919	gnl|PIR|PIR63460	1	29	1	29	100	29	1e-09	54.7
t1364919	gnl|PIR|PIR63459	1	29	1	29	100	29	1e-09	54.7
t1364919	gnl|PIR|PIR54386	2	29	2	29	100	28	3e-09	52.8
t1535085	gnl|PIR|PIR59027	1	29	2	30	100	29	1e-09	54.7
t1535085	gnl|PIR|PIR32067	1	29	2	30	100	29	1e-09	54.7
t1535085	gnl|PIR|PIR58329	1	28	1	28	100	28	3e-09	52.8
t1535085	gnl|PIR|PIR43678	2	29	1	28	100	28	3e-09	52.8
t1535085	gnl|PIR|PIR32924	3	30	1	28	100	28	3e-09	52.8
t1535085	gnl|PIR|PIR32923	3	30	1	28	100	28	3e-09	52.8
t1580430	gnl|PIR|PIR75205	1	28	1	28	100	28	3e-09	52.8
t1580430	gnl|PIR|PIR75204	1	28	1	28	100	28	3e-09	52.8
t1580430	gnl|PIR|PIR58458	1	28	1	28	100	28	3e-09	52.8
t1580430	gnl|PIR|PIR58457	1	28	1	28	100	28	3e-09	52.8
t1580430	gnl|PIR|PIR58456	1	28	1	28	100	28	3e-09	52.8
t1580430	gnl|PIR|PIR58455	1	28	1	28	100	28	3e-09	52.8
t1580430	gnl|PIR|PIR32103	1	28	2	29	100	28	3e-09	52.8
t1580430	gnl|PIR|PIR32102	1	28	2	29	100	28	3e-09	52.8
t1580430	gnl|PIR|PIR58459	1	28	1	28	96.43	27	5e-08	49.1
t1626642	gnl|PIR|PIR65951	1	30	1	30	100	30	3e-10	56.5
t1626642	gnl|PIR|PIR65950	1	30	1	30	100	30	3e-10	56.5
t1626642	gnl|PIR|PIR65949	1	30	1	30	100	30	3e-10	56.5
t1631059	gnl|PIR|PIR58458	1	30	2	31	100	30	3e-10	56.5
t1631059	gnl|PIR|PIR75205	1	29	2	30	100	29	1e-09	54.7
t1631059	gnl|PIR|PIR58457	1	29	2	30	100	29	1e-09	54.7
t1631059	gnl|PIR|PIR32103	1	29	3	31	100	29	1e-09	54.7
t1631059	gnl|PIR|PIR75204	1	28	2	29	100	28	3e-09	52.8
t1631059	gnl|PIR|PIR58459	1	30	2	31	96.67	29	3e-09	52.8
t1631059	gnl|PIR|PIR58456	1	28	2	29	100	28	3e-09	52.8
t1631059	gnl|PIR|PIR54467	3	30	1	28	100	28	3e-09	52.8
t1631059	gnl|PIR|PIR54160	2	29	1	28	100	28	3e-09	52.8
t1631059	gnl|PIR|PIR32102	1	28	3	30	100	28	3e-09	52.8
t1631812	gnl|PIR|PIR63460	1	29	1	29	100	29	1e-09	54.7
t1631812	gnl|PIR|PIR63459	1	29	1	29	100	29	1e-09	54.7
t1631812	gnl|PIR|PIR54386	2	29	2	29	100	28	3e-09	52.8
t0000227	gnl|PIR|PIR75205	1	28	1	28	100	28	3e-09	52.8
t0000227	gnl|PIR|PIR75204	1	28	1	28	100	28	3e-09	52.8
t0000227	gnl|PIR|PIR58458	1	28	1	28	100	28	3e-09	52.8
t0000227	gnl|PIR|PIR58457	1	28	1	28	100	28	3e-09	52.8
t0000227	gnl|PIR|PIR58456	1	28	1	28	100	28	3e-09	52.8
t0000227	gnl|PIR|PIR58455	1	28	1	28	100	28	3e-09	52.8
t0000227	gnl|PIR|PIR32103	1	28	2	29	100	28	3e-09	52.8
t0000227	gnl|PIR|PIR32102	1	28	2	29	100	28	3e-09	52.8
t0000227	gnl|PIR|PIR58459	1	28	1	28	96.43	27	4e-08	49.1
t0004515	gnl|PIR|PIR63462	1	29	1	29	100	29	9e-10	54.7
t0004515	gnl|PIR|PIR63461	1	29	1	29	100	29	9e-10	54.7
t0004515	gnl|PIR|PIR75115	2	29	1	28	100	28	3e-09	52.8
t0004515	gnl|PIR|PIR58997	2	29	2	29	100	28	3e-09	52.8
t0004515	gnl|PIR|PIR58221	2	29	1	28	100	28	3e-09	52.8
t0005247	gnl|PIR|PIR65417	1	29	1	29	100	29	9e-10	54.7
t0005247	gnl|PIR|PIR65416	1	29	1	29	100	29	9e-10	54.7
t0005247	gnl|PIR|PIR55564	1	29	2	30	100	29	9e-10	54.7
t0005247	gnl|PIR|PIR36771	1	29	1	29	100	29	9e-10	54.7
t0005247	gnl|PIR|PIR36770	1	29	1	29	100	29	9e-10	54.7
t0005247	gnl|PIR|PIR65415	1	28	1	28	100	28	3e-09	52.8
t0005247	gnl|PIR|PIR54064	2	29	2	29	100	28	3e-09	52.8
t0007666	gnl|PIR|PIR75205	1	29	1	29	100	29	9e-10	54.7
t0007666	gnl|PIR|PIR75204	1	29	1	29	100	29	9e-10	54.7
t0007666	gnl|PIR|PIR58458	1	29	1	29	100	29	9e-10	54.7
t0007666	gnl|PIR|PIR58457	1	29	1	29	100	29	9e-10	54.7
t0007666	gnl|PIR|PIR58456	1	29	1	29	100	29	9e-10	54.7
t0007666	gnl|PIR|PIR32103	1	29	2	30	100	29	9e-10	54.7
t0007666	gnl|PIR|PIR32102	1	29	2	30	100	29	9e-10	54.7
t0007666	gnl|PIR|PIR58455	1	28	1	28	100	28	3e-09	52.8
t0007666	gnl|PIR|PIR58459	1	29	1	29	96.55	28	1e-08	51
t0009991	gnl|PIR|PIR63463	1	29	1	29	100	29	9e-10	54.7
t0009991	gnl|PIR|PIR75116	2	29	1	28	100	28	3e-09	52.8
t0019143	gnl|PIR|PIR75205	1	28	1	28	100	28	3e-09	52.8
t0019143	gnl|PIR|PIR75204	1	28	1	28	100	28	3e-09	52.8
t0019143	gnl|PIR|PIR58458	1	28	1	28	100	28	3e-09	52.8
t0019143	gnl|PIR|PIR58457	1	28	1	28	100	28	3e-09	52.8
t0019143	gnl|PIR|PIR58456	1	28	1	28	100	28	3e-09	52.8
t0019143	gnl|PIR|PIR58455	1	28	1	28	100	28	3e-09	52.8
t0019143	gnl|PIR|PIR32103	1	28	2	29	100	28	3e-09	52.8
t0019143	gnl|PIR|PIR32102	1	28	2	29	100	28	3e-09	52.8
t0019143	gnl|PIR|PIR58459	1	28	1	28	96.43	27	4e-08	49.1
t0026234	gnl|PIR|PIR65192	1	29	1	29	100	29	9e-10	54.7
t0026246	gnl|PIR|PIR63460	1	29	1	29	100	29	9e-10	54.7
t0026246	gnl|PIR|PIR63459	1	29	1	29	100	29	9e-10	54.7
t0026246	gnl|PIR|PIR54386	2	29	2	29	100	28	3e-09	52.8
t0066058	gnl|PIR|PIR65417	1	28	1	28	100	28	3e-09	52.8
t0066058	gnl|PIR|PIR65416	1	28	1	28	100	28	3e-09	52.8
t0066058	gnl|PIR|PIR65415	1	28	1	28	100	28	3e-09	52.8
t0066058	gnl|PIR|PIR55564	1	28	2	29	100	28	3e-09	52.8
t0066058	gnl|PIR|PIR36771	1	28	1	28	100	28	3e-09	52.8
t0066058	gnl|PIR|PIR36770	1	28	1	28	100	28	3e-09	52.8
t0096515	gnl|PIR|PIR75203	1	28	1	28	100	28	3e-09	52.8
t0162499	gnl|PIR|PIR59027	1	29	2	30	100	29	9e-10	54.7
t0162499	gnl|PIR|PIR32067	1	29	2	30	100	29	9e-10	54.7
t0162499	gnl|PIR|PIR58329	1	28	1	28	100	28	3e-09	52.8
t0162499	gnl|PIR|PIR43678	2	29	1	28	100	28	3e-09	52.8
t0222505	gnl|PIR|PIR212548	1	29	1	29	100	29	9e-10	54.7
t0222505	gnl|PIR|PIR63513	1	28	2	29	100	28	3e-09	52.8
t0236648	gnl|PIR|PIR63462	1	28	1	28	100	28	3e-09	52.8
t0236648	gnl|PIR|PIR63461	1	28	1	28	100	28	3e-09	52.8
t0247135	gnl|PIR|PIR75205	2	29	1	28	100	28	3e-09	52.8
t0247135	gnl|PIR|PIR75204	2	29	1	28	100	28	3e-09	52.8
t0247135	gnl|PIR|PIR58458	2	29	1	28	100	28	3e-09	52.8
t0247135	gnl|PIR|PIR58457	2	29	1	28	100	28	3e-09	52.8
t0247135	gnl|PIR|PIR58456	2	29	1	28	100	28	3e-09	52.8
t0247135	gnl|PIR|PIR58455	2	29	1	28	100	28	3e-09	52.8
t0247135	gnl|PIR|PIR32103	2	29	2	29	100	28	3e-09	52.8
t0247135	gnl|PIR|PIR32102	2	29	2	29	100	28	3e-09	52.8
t0247135	gnl|PIR|PIR58459	2	29	1	28	96.43	27	4e-08	49.1
t0307438	gnl|PIR|PIR59301	1	29	1	29	100	29	9e-10	54.7
t0307438	gnl|PIR|PIR59300	1	29	1	29	100	29	9e-10	54.7
t0307438	gnl|PIR|PIR59299	1	29	1	29	100	29	9e-10	54.7
t0307438	gnl|PIR|PIR59288	1	29	2	30	100	29	9e-10	54.7
t0307438	gnl|PIR|PIR59287	1	29	2	30	100	29	9e-10	54.7
t0307438	gnl|PIR|PIR59298	1	28	1	28	100	28	3e-09	52.8
t0405624	gnl|PIR|PIR75744	1	29	1	29	100	29	9e-10	54.7
t0405624	gnl|PIR|PIR75743	1	29	1	29	100	29	9e-10	54.7
t0425568	gnl|PIR|PIR59297	1	29	1	29	100	29	9e-10	54.7
t0425568	gnl|PIR|PIR75518	1	28	2	29	100	28	3e-09	52.8
t0425568	gnl|PIR|PIR59315	2	29	1	28	100	28	3e-09	52.8
t0429655	gnl|PIR|PIR59270	1	28	1	28	100	28	3e-09	52.8
t0449242	gnl|PIR|PIR65417	2	29	2	29	100	28	3e-09	52.8
t0449242	gnl|PIR|PIR65416	2	29	2	29	100	28	3e-09	52.8
t0449242	gnl|PIR|PIR55564	2	29	3	30	100	28	3e-09	52.8
t0449242	gnl|PIR|PIR54064	2	29	2	29	100	28	3e-09	52.8
t0449242	gnl|PIR|PIR36771	2	29	2	29	100	28	3e-09	52.8
t0449242	gnl|PIR|PIR36770	2	29	2	29	100	28	3e-09	52.8
t0504103	gnl|PIR|PIR54542	1	29	3	31	100	29	9e-10	54.7
t0676401	gnl|PIR|PIR65416	1	29	2	30	100	29	9e-10	54.7
t0676401	gnl|PIR|PIR36771	1	29	2	30	100	29	9e-10	54.7
t0676401	gnl|PIR|PIR36770	1	29	2	30	100	29	9e-10	54.7
t0676401	gnl|PIR|PIR65417	1	28	2	29	100	28	3e-09	52.8
t0676401	gnl|PIR|PIR55564	1	28	3	30	100	28	3e-09	52.8
t0676401	gnl|PIR|PIR54064	1	28	2	29	100	28	3e-09	52.8
t0734591	gnl|PIR|PIR75523	1	29	1	29	100	29	9e-10	54.7
t0734591	gnl|PIR|PIR75517	1	29	2	30	100	29	9e-10	54.7
t0734591	gnl|PIR|PIR59294	1	29	1	29	100	29	9e-10	54.7
t0734591	gnl|PIR|PIR75522	1	28	1	28	100	28	3e-09	52.8
t0734591	gnl|PIR|PIR59293	1	28	1	28	100	28	3e-09	52.8
t0751965	gnl|PIR|PIR59270	2	29	2	29	100	28	3e-09	52.8
t0773593	gnl|PIR|PIR59270	1	29	1	29	100	29	9e-10	54.7
t0776747	gnl|PIR|PIR65416	1	29	3	31	100	29	9e-10	54.7
t0776747	gnl|PIR|PIR36771	1	28	3	30	100	28	3e-09	52.8
t0776747	gnl|PIR|PIR36770	1	28	3	30	100	28	3e-09	52.8
t0798923	gnl|PIR|PIR36603	1	28	1	28	100	28	3e-09	52.8
t0957428	gnl|PIR|PIR63462	1	28	1	28	100	28	3e-09	52.8
t0957428	gnl|PIR|PIR63461	1	28	1	28	100	28	3e-09	52.8
t0983110	gnl|PIR|PIR58458	1	29	3	31	100	29	9e-10	54.7
t0983110	gnl|PIR|PIR75205	1	28	3	30	100	28	3e-09	52.8
t0983110	gnl|PIR|PIR58457	1	28	3	30	100	28	3e-09	52.8
t0983110	gnl|PIR|PIR54467	2	29	1	28	100	28	3e-09	52.8
t0983110	gnl|PIR|PIR54160	1	28	1	28	100	28	3e-09	52.8
t0983110	gnl|PIR|PIR32103	1	28	4	31	100	28	3e-09	52.8
t0983110	gnl|PIR|PIR58459	1	29	3	31	96.55	28	1e-08	51
t1067243	gnl|PIR|PIR54542	1	28	4	31	100	28	3e-09	52.8
t1377141	gnl|PIR|PIR75745	1	29	1	29	100	29	9e-10	54.7
t1507844	gnl|PIR|PIR65192	1	28	1	28	100	28	3e-09	52.8
t0000539	gnl|PIR|PIR75205	1	28	1	28	100	28	3e-09	52.8
t0000539	gnl|PIR|PIR75204	1	28	1	28	100	28	3e-09	52.8
t0000539	gnl|PIR|PIR58458	1	28	1	28	100	28	3e-09	52.8
t0000539	gnl|PIR|PIR58457	1	28	1	28	100	28	3e-09	52.8
t0000539	gnl|PIR|PIR58456	1	28	1	28	100	28	3e-09	52.8
t0000539	gnl|PIR|PIR58455	1	28	1	28	100	28	3e-09	52.8
t0000539	gnl|PIR|PIR32103	1	28	2	29	100	28	3e-09	52.8
t0000539	gnl|PIR|PIR32102	1	28	2	29	100	28	3e-09	52.8
t0000539	gnl|PIR|PIR58459	1	28	1	28	96.43	27	4e-08	49.1
t0017339	gnl|PIR|PIR65417	1	28	1	28	100	28	3e-09	52.8
t0017339	gnl|PIR|PIR65416	1	28	1	28	100	28	3e-09	52.8
t0017339	gnl|PIR|PIR65415	1	28	1	28	100	28	3e-09	52.8
t0017339	gnl|PIR|PIR55564	1	28	2	29	100	28	3e-09	52.8
t0017339	gnl|PIR|PIR36771	1	28	1	28	100	28	3e-09	52.8
t0017339	gnl|PIR|PIR36770	1	28	1	28	100	28	3e-09	52.8
t0017622	gnl|PIR|PIR63462	1	28	1	28	100	28	3e-09	52.8
t0017622	gnl|PIR|PIR63461	1	28	1	28	100	28	3e-09	52.8
t0023778	gnl|PIR|PIR65192	1	28	1	28	100	28	3e-09	52.8
t0023949	gnl|PIR|PIR59027	1	28	2	29	100	28	3e-09	52.8
t0023949	gnl|PIR|PIR58329	1	28	1	28	100	28	3e-09	52.8
t0023949	gnl|PIR|PIR32067	1	28	2	29	100	28	3e-09	52.8
t0037081	gnl|PIR|PIR63463	1	28	1	28	100	28	3e-09	52.8
t0048832	gnl|PIR|PIR75745	1	28	1	28	100	28	3e-09	52.8
t0072427	gnl|PIR|PIR63460	1	28	1	28	100	28	3e-09	52.8
t0072427	gnl|PIR|PIR63459	1	28	1	28	100	28	3e-09	52.8
t0103712	gnl|PIR|PIR32142	1	28	2	29	100	28	3e-09	52.8
t0126940	gnl|PIR|PIR63513	1	28	2	29	100	28	3e-09	52.8
t0126940	gnl|PIR|PIR212548	1	28	1	28	100	28	3e-09	52.8
t0160343	gnl|PIR|PIR75744	1	28	1	28	100	28	3e-09	52.8
t0160343	gnl|PIR|PIR75743	1	28	1	28	100	28	3e-09	52.8
t0192308	gnl|PIR|PIR59301	1	28	1	28	100	28	3e-09	52.8
t0192308	gnl|PIR|PIR59300	1	28	1	28	100	28	3e-09	52.8
t0192308	gnl|PIR|PIR59299	1	28	1	28	100	28	3e-09	52.8
t0192308	gnl|PIR|PIR59298	1	28	1	28	100	28	3e-09	52.8
t0192308	gnl|PIR|PIR59288	1	28	2	29	100	28	3e-09	52.8
t0192308	gnl|PIR|PIR59287	1	28	2	29	100	28	3e-09	52.8
t0226275	gnl|PIR|PIR59119	1	28	1	28	100	28	3e-09	52.8
t0233171	gnl|PIR|PIR56647	1	28	1	28	100	28	3e-09	52.8
t0233171	gnl|PIR|PIR56646	1	28	1	28	100	28	3e-09	52.8
t0233171	gnl|PIR|PIR56645	1	28	1	28	100	28	3e-09	52.8
t0233171	gnl|PIR|PIR56644	1	28	1	28	100	28	3e-09	52.8
t0233171	gnl|PIR|PIR32924	1	28	2	29	100	28	3e-09	52.8
t0241188	gnl|PIR|PIR75451	1	28	1	28	100	28	3e-09	52.8
t0241188	gnl|PIR|PIR59086	1	28	1	28	100	28	3e-09	52.8
t0305980	gnl|PIR|PIR59423	1	28	1	28	100	28	3e-09	52.8
t0489561	gnl|PIR|PIR75205	1	28	3	30	100	28	3e-09	52.8
t0489561	gnl|PIR|PIR58458	1	28	3	30	100	28	3e-09	52.8
t0489561	gnl|PIR|PIR58457	1	28	3	30	100	28	3e-09	52.8
t0489561	gnl|PIR|PIR54160	1	28	1	28	100	28	3e-09	52.8
t0489561	gnl|PIR|PIR32103	1	28	4	31	100	28	3e-09	52.8
t0489561	gnl|PIR|PIR58459	1	28	3	30	96.43	27	4e-08	49.1
t0995532	gnl|PIR|PIR65948	1	28	1	28	100	28	3e-09	52.8
t1421500	gnl|PIR|PIR54467	1	28	2	29	100	28	3e-09	52.8
t1524959	gnl|PIR|PIR54535	1	28	1	28	100	28	3e-09	52.8
