# Supplementary material for: Discovery of Potential piRNAs from Next Generation Sequences of the Sexually Mature Porcine Testes
Source: PLoS One. 2012 Apr 6;7(4):e34770. doi: 10.1371/journal.pone.0034770 (PMC3321025; doi:10.1371/journal.pone.0034770)
Supplement: Table S7 — Primer pairs used to investigate the expression profiles of pilRNAs by quantitative RT-PCR. (XLS) [file pone.0034770.s007.xls]

## Sheet: Table S7
Table S7: Primer pairs used to investigate the expression profiles of pilRNAs by quantitative RT-PCR.
piRNA Name	piRNA mature sequences (5'-3')	Small RNAs mapping (Chromosome Name:Start-End)	Homlogue of Sus Scrofa piRNAs with other species	Primers sequence (5'-3')	PCR product length(bp)	Tm (℃)
t0002762	AACGAACGAGACTCTGGCATGCTAACTA	Chr6:258058-258085	Query: 01 AACGAACGAGACTCTGGCATGCTAACTA 28 |||||||||||||||||||||||||||| dr_piR_0022572: 01 AACGAACGAGACTCTGGCATGCTAACTA 28	PCR: CTGGTAGGAACGAACGAGACTCTGGCAT	71	66
				RT-Loop:CTCAACTGGTGTCGTGGAGTCGGCAAT TCAGTTGAGTAGTTAGC		71
t0004264	AACGAACGAGACTCTGGCATGCTAAC	Chr6:258060-258085	Query: 01 AACGAACGAGACTCTGGCATGCTAAC 26 |||||||||||||||||||||||||| dr_piR_0022572: 01 AACGAACGAGACTCTGGCATGCTAAC 26	PCR: CTGGTAGGAACGAACGAGACTCTGGC	69	67
				RT-Loop:CTCAACTGGTGTCGTGGAGTCGGCAATTCAG TTGAGGTTAGCAT		58
t0001669	TCCGCAACGACGAGGAGCTCAACAAGCTGC	Chr7:22898518-22898547	Query: 01 TCCGCAACGACGAGGAGCTCAACAAGC 27 ||||||||||||||||| | ||||||| hsa_piR_004234: 01 TCCGCAACGACGAGGAGTTAAACAAGC 27	PCR: CTGGTAGGTCCGCAACGACGAGGAGCTCAA	73	70
				RT-Loop:CTCAACTGGTGTCGTGGAGTCGGCAATT CAGTTGAGGCAGCTTG		73
t0000396	TAAGACACGGTCCTTACTCTTGAGAGGTTT	Chr1:125485757-125485786	Query: 01 TAAGACACGGTCCTTACTCTTGAGAGGTTT 30 ||||||| |||||||||||||||||||||| hsa_piR_021297: 01 TAAGACATGGTCCTTACTCTTGAGAGGTTT 30	PCR: CTGGTAGGTAAGACACGGTCCTTACTCTTG	73	66
				RT-Loop:CTCAACTGGTGTCGTGGAGTCGGCAATT CAGTTGAGAAACCTCT		71
t0000452	TCCCTTCAAAATAGGCATTCCCAAAGCAAA	Chr7:90899479-90899508	Query: 01 TCCCTTCAAAATAGGCATTCCCAAA 25 ||||||||||| ||||||||||||| mmu_piR_017724: 01 TCCCTTCAAAACAGGCATTCCCAAA 25	PCR: CTGGTAGGTCCCTTCAAAATAGGCATTCCC	73	66
				RT-Loop:CTCAACTGGTGTCGTGGAGTCGGCAATT CAGTTGAGTTTGCTTT		70
t0003787	TGGAAAGGATGAAGAGCTGACTGATGG	Chr12:50144239-50144265	Query: 01 TGGAAAGGATGAAGAGCTGACTGATGG 27 || | |||||||| |||||||||||| mmu_piR_002142: 01 TGAACAGGATGAAATGCTGACTGATGG 27	PCR: CTGGTAGGTGGAAAGGATGAAGAGCTG	70	65
				RT-Loop: CTCAACTGGTGTCGTGGAGTCGGCAATTCAGTTGAGCCATCAGT		72
t0000740	TCCCTGGTGGTCTAGTGGTTAGGATTCGGC	Chr7:24237454-24237483	Query: 01 TCCCTGGTGGTCTAGTGGTTAGGATTCGGC 30 |||||||||||||||||||||||||||||| ona_piR_166322: 01 TCCCTGGTGGTCTAGTGGTTAGGATTCGGC 30	PCR: CTGGTAGGTCCCTGGTGGTCTAGTGGTTAG	73	68
			Query: 01 TCCCTGGTGGTCTAGTGGTTAGGATTCGGC 30 |||||||||||||||||||||||||||||| hsa_piR_004153: 01 TCCCTGGTGGTCTAGTGGTTAGGATTCGGC 30
				RT-Loop:CTCAACTGGTGTCGTGGAGTCGGCAATTCAG TTGAGGCCGAATC		73
			Query: 01 TCCCTGGTGGTCTAGTGGTTAGGATTCGGC 30 |||||||||||||||||||||||||||||| rno_piR_001199: 01 TCCCTGGTGGTCTAGTGGTTAGGATTCGGC 30
Universal Reverse primer				TCAACTGGTGTCGTGGAGTCGGC		65
U6-F				GCTTCGGCAGCACATATACT	96	58
U6-R				TTCACGAATTTGCGTGTCAT		54
